# Supplementary material for: Integrated Mendelian Randomization and Single‐Cell Transcriptomics Analysis Identifies Critical Blood Biomarkers and Potential Mechanisms in Epilepsy
Source: CNS Neurosci Ther. 2025 Jan 3;31(1):e70172. doi: 10.1111/cns.70172 (PMC11702437; doi:10.1111/cns.70172)
Supplement: Supplementary file 1 — Figure S1. [file CNS-31-e70172-s003.zip]

Archive with 3 entries (3 files):
- Supplementary Figures/Figure S1.pdf
- Supplementary Figures/Figure S2.pdf
- Supplementary Figures/Supplementary Figure Legends.docx
