# Supplementary material for: Integrated Mendelian Randomization and Single‐Cell Transcriptomics Analysis Identifies Critical Blood Biomarkers and Potential Mechanisms in Epilepsy
Source: CNS Neurosci Ther. 2025 Jan 3;31(1):e70172. doi: 10.1111/cns.70172 (PMC11702437; doi:10.1111/cns.70172)
Supplement: Supplementary file 2 — Appendix S1. [file CNS-31-e70172-s001.zip]

Archive with 101 entries (86 files):
- Supplementary File 1/1_Code and Data for Bio+MR/
- Supplementary File 1/1_Code and Data for Bio+MR/.Rhistory
- Supplementary File 1/1_Code and Data for Bio+MR/code.R
- Supplementary File 1/1_Code and Data for Bio+MR/gene.txt
- Supplementary File 1/1_Code and Data for Bio+MR/group.txt
- Supplementary File 1/1_Code and Data for Bio+MR/MF_Heterogeneity analysis/
- Supplementary File 1/1_Code and Data for Bio+MR/MF_Heterogeneity analysis/FunnelPlot/
- Supplementary File 1/1_Code and Data for Bio+MR/MF_Heterogeneity analysis/FunnelPlot/CDC25B_H.pdf
- Supplementary File 1/1_Code and Data for Bio+MR/MF_Heterogeneity analysis/FunnelPlot/DNMT1_H.pdf
- Supplementary File 1/1_Code and Data for Bio+MR/MF_Heterogeneity analysis/FunnelPlot/FGD3_H.pdf
- Supplementary File 1/1_Code and Data for Bio+MR/MF_Heterogeneity analysis/FunnelPlot/GZMA_H.pdf
- Supplementary File 1/1_Code and Data for Bio+MR/MF_Heterogeneity analysis/FunnelPlot/MTX1_H.pdf
- Supplementary File 1/1_Code and Data for Bio+MR/MF_Heterogeneity analysis/FunnelPlot/RAF1_H.pdf
- Supplementary File 1/1_Code and Data for Bio+MR/MF_Heterogeneity analysis/FunnelPlot/SH3BP5L_H.pdf
- Supplementary File 1/1_Code and Data for Bio+MR/MF_Heterogeneity analysis/FunnelPlot/SSH2_H.pdf
- Supplementary File 1/1_Code and Data for Bio+MR/MF_Sensitive analysis/
- Supplementary File 1/1_Code and Data for Bio+MR/MF_Sensitive analysis/CDC25B.txt
- Supplementary File 1/1_Code and Data for Bio+MR/MF_Sensitive analysis/DNMT1.txt
- Supplementary File 1/1_Code and Data for Bio+MR/MF_Sensitive analysis/FGD3.txt
- Supplementary File 1/1_Code and Data for Bio+MR/MF_Sensitive analysis/GZMA.txt
- Supplementary File 1/1_Code and Data for Bio+MR/MF_Sensitive analysis/LeaveoneoutPlot/
- Supplementary File 1/1_Code and Data for Bio+MR/MF_Sensitive analysis/LeaveoneoutPlot/CDC25B_S.pdf
- Supplementary File 1/1_Code and Data for Bio+MR/MF_Sensitive analysis/LeaveoneoutPlot/DNMT1_S.pdf
- Supplementary File 1/1_Code and Data for Bio+MR/MF_Sensitive analysis/LeaveoneoutPlot/FGD3_S.pdf
- Supplementary File 1/1_Code and Data for Bio+MR/MF_Sensitive analysis/LeaveoneoutPlot/GZMA_S.pdf
- Supplementary File 1/1_Code and Data for Bio+MR/MF_Sensitive analysis/LeaveoneoutPlot/MTX1_S.pdf
- Supplementary File 1/1_Code and Data for Bio+MR/MF_Sensitive analysis/LeaveoneoutPlot/RAF1_S.pdf
- Supplementary File 1/1_Code and Data for Bio+MR/MF_Sensitive analysis/LeaveoneoutPlot/SH3BP5L_S.pdf
- Supplementary File 1/1_Code and Data for Bio+MR/MF_Sensitive analysis/LeaveoneoutPlot/SSH2_S.pdf
- Supplementary File 1/1_Code and Data for Bio+MR/MF_Sensitive analysis/MTX1.txt
- Supplementary File 1/1_Code and Data for Bio+MR/MF_Sensitive analysis/RAF1.txt
- Supplementary File 1/1_Code and Data for Bio+MR/MF_Sensitive analysis/SH3BP5L.txt
- Supplementary File 1/1_Code and Data for Bio+MR/MF_Sensitive analysis/SSH2.txt
- Supplementary File 1/1_Code and Data for Bio+MR/MF_Table.xls
- Supplementary File 1/1_Code and Data for Bio+MR/out.expr.txt
- Supplementary File 1/1_Code and Data for Bio+MR/ref.txt
- Supplementary File 1/2_qPCR/
- Supplementary File 1/2_qPCR/Amplification Curve/
- Supplementary File 1/2_qPCR/Amplification Curve/Batch 1_9x2/
- Supplementary File 1/2_qPCR/Amplification Curve/Batch 1_9x2/CDC25B_B1.png
- Supplementary File 1/2_qPCR/Amplification Curve/Batch 1_9x2/DNMT1_B1.png
- Supplementary File 1/2_qPCR/Amplification Curve/Batch 1_9x2/FGD3_B1.png
- Supplementary File 1/2_qPCR/Amplification Curve/Batch 1_9x2/GAPDH_B1.png
- Supplementary File 1/2_qPCR/Amplification Curve/Batch 1_9x2/GZMA_B1.png
- Supplementary File 1/2_qPCR/Amplification Curve/Batch 1_9x2/MTX1_B1.png
- Supplementary File 1/2_qPCR/Amplification Curve/Batch 1_9x2/RAF1_B1.png
- Supplementary File 1/2_qPCR/Amplification Curve/Batch 1_9x2/sh3bp5l_B1.png
- Supplementary File 1/2_qPCR/Amplification Curve/Batch 1_9x2/SSH2_B1.png
- Supplementary File 1/2_qPCR/Amplification Curve/Batch 2_3x2/
- Supplementary File 1/2_qPCR/Amplification Curve/Batch 2_3x2/CDC25B_B2.png
- Supplementary File 1/2_qPCR/Amplification Curve/Batch 2_3x2/DNMT1_B2.png
- Supplementary File 1/2_qPCR/Amplification Curve/Batch 2_3x2/FGD3_B2.png
- Supplementary File 1/2_qPCR/Amplification Curve/Batch 2_3x2/GAPDH_B2.png
- Supplementary File 1/2_qPCR/Amplification Curve/Batch 2_3x2/GZMA_B2.png
- Supplementary File 1/2_qPCR/Amplification Curve/Batch 2_3x2/MTX1_B2.png
- Supplementary File 1/2_qPCR/Amplification Curve/Batch 2_3x2/RAF1_B2.png
- Supplementary File 1/2_qPCR/Amplification Curve/Batch 2_3x2/SH3BP5L_B2.png
- Supplementary File 1/2_qPCR/Amplification Curve/Batch 2_3x2/SSH2_B2.png
- Supplementary File 1/2_qPCR/Data for Analysis.xlsx
- Supplementary File 1/2_qPCR/Melting Curve/
- Supplementary File 1/2_qPCR/Melting Curve/Batch 1_9x2/
- Supplementary File 1/2_qPCR/Melting Curve/Batch 1_9x2/CDC25B_M1.png
- Supplementary File 1/2_qPCR/Melting Curve/Batch 1_9x2/DNMT1_M1.png
- Supplementary File 1/2_qPCR/Melting Curve/Batch 1_9x2/FGD3_M1.png
- Supplementary File 1/2_qPCR/Melting Curve/Batch 1_9x2/GAPDH_M1.png
- Supplementary File 1/2_qPCR/Melting Curve/Batch 1_9x2/GZMA_M1.png
- Supplementary File 1/2_qPCR/Melting Curve/Batch 1_9x2/MTX1_M1.png
- Supplementary File 1/2_qPCR/Melting Curve/Batch 1_9x2/RAF1_M1.png
- Supplementary File 1/2_qPCR/Melting Curve/Batch 1_9x2/sh3bp5l_M1.png
- Supplementary File 1/2_qPCR/Melting Curve/Batch 1_9x2/SSH2_M1.png
- Supplementary File 1/2_qPCR/Melting Curve/Batch 2_3x2/
- Supplementary File 1/2_qPCR/Melting Curve/Batch 2_3x2/CDC25B_M2.png
- Supplementary File 1/2_qPCR/Melting Curve/Batch 2_3x2/DNMT1_M2.png
- Supplementary File 1/2_qPCR/Melting Curve/Batch 2_3x2/FGD3_M2.png
- Supplementary File 1/2_qPCR/Melting Curve/Batch 2_3x2/GAPDH_M2.png
- Supplementary File 1/2_qPCR/Melting Curve/Batch 2_3x2/GZMA_M2.png
- Supplementary File 1/2_qPCR/Melting Curve/Batch 2_3x2/MTX1_M2.png
- Supplementary File 1/2_qPCR/Melting Curve/Batch 2_3x2/RAF1_M2.png
- Supplementary File 1/2_qPCR/Melting Curve/Batch 2_3x2/SH3BP5L_M2.png
- Supplementary File 1/2_qPCR/Melting Curve/Batch 2_3x2/SSH2_M2.png
- Supplementary File 1/2_qPCR/Primer sequences_8 key genes.docx
- Supplementary File 1/3_WB/
- Supplementary File 1/3_WB/Digital WB/
- Supplementary File 1/3_WB/Digital WB/Actin_WB.jpg
- Supplementary File 1/3_WB/Digital WB/Arpc1b_WB.jpg
- Supplementary File 1/3_WB/Digital WB/bdkrb2_WB.jpg
- Supplementary File 1/3_WB/Digital WB/Iqgap1_WB.jpg
- Supplementary File 1/3_WB/Digital WB/Pak2_WB.jpg
- Supplementary File 1/3_WB/Digital WB/Rac2_WB.jpg
- Supplementary File 1/3_WB/Digital WB/Total Protein_WB.jpg
- Supplementary File 1/3_WB/Traditional WB/
- Supplementary File 1/3_WB/Traditional WB/CDC25B_WB.tif
- Supplementary File 1/3_WB/Traditional WB/DNMT1_WB.tif
- Supplementary File 1/3_WB/Traditional WB/FGD3_WB.tif
- Supplementary File 1/3_WB/Traditional WB/GZMA_WB.tif
- Supplementary File 1/3_WB/Traditional WB/MTX1_WB.tif
- Supplementary File 1/3_WB/Traditional WB/RAF1_WB.tif
- Supplementary File 1/3_WB/Traditional WB/SH3BP5L_WB.tif
- Supplementary File 1/3_WB/Traditional WB/SSH2_WB.tif
- Supplementary File 1/3_WB/Traditional&Digital WB Data.xlsx
- Supplementary File 1/4_Immunofluorescence.xlsx
