# Supplementary material for: Integrated Mendelian Randomization and Single‐Cell Transcriptomics Analysis Identifies Critical Blood Biomarkers and Potential Mechanisms in Epilepsy
Source: CNS Neurosci Ther. 2025 Jan 3;31(1):e70172. doi: 10.1111/cns.70172 (PMC11702437; doi:10.1111/cns.70172)
Supplement: Supplementary file 2 — Appendix S1. [file CNS-31-e70172-s001.zip › Supplementary File 1/1_Code and Data for Bio+MR/code.R]

logFoldChange=0
adjustP=0.05
outputFile <- "vol.pdf"

library(limma)

rt=read.table("out.expr.txt",sep="\t",header=T,check.names=F)
rt=as.matrix(rt)
rownames(rt)=rt[,1]
exp=rt[,2:ncol(rt)]
dimnames=list(rownames(exp),colnames(exp))
rt=matrix(as.numeric(as.matrix(exp)),nrow=nrow(exp),dimnames=dimnames)
rt=avereps(rt)

modType=c(rep("con",50),rep("treat",34))
design <- model.matrix(~0+factor(modType))
colnames(design) <- c("con","treat")
fit <- lmFit(rt,design)
cont.matrix<-makeContrasts(treat-con,levels=design)
fit2 <- contrasts.fit(fit, cont.matrix)
fit2 <- eBayes(fit2)

allDiff=topTable(fit2,adjust='fdr',number=200000)
write.table(allDiff,file="limmaTab.xls",sep="\t",quote=F,row.names = T,col.names = NA)

diffSig <- allDiff[with(allDiff, (abs(logFC)>logFoldChange & P.Value < adjustP )), ]
write.table(diffSig,file="Diff.xls",sep="\t",quote=F,row.names = T,col.names = NA)
diffUp <- allDiff[with(allDiff, (logFC>logFoldChange & P.Value < adjustP )), ]
write.table(diffUp,file="Up.xls",sep="\t",quote=F,row.names = T,col.names = NA)
diffDown <- allDiff[with(allDiff, (logFC<(-logFoldChange) & P.Value < adjustP )), ]
write.table(diffDown,file="Down.xls",sep="\t",quote=F,row.names = T,col.names = NA)

hmExp=rt[rownames(diffSig),]
diffExp=rbind(id=colnames(hmExp),hmExp)
write.table(diffExp,file="heatmap.txt",sep="\t",quote=F,col.names=F)

pdf(outputFile,
    width = 6,
    height = 6,
    onefile = FALSE,
    bg = "white",
    pointsize = 12)
xMax=max(abs(allDiff$logFC))
yMax=max(-log10(allDiff$P.Value))

plot(allDiff$logFC, -log10(allDiff$P.Value), xlab="log2FC",ylab="-log10(P.Value)",
     main="Volcano",xlim=c(-xMax,xMax),ylim=c(0,yMax),yaxs="i",pch=20, cex=0.8)
diffSub=subset(allDiff, P.Value<adjustP & logFC>logFoldChange)
points(diffSub$logFC, -log10(diffSub$P.Value), pch=20, col="palevioletred1",cex=0.8)
diffSub=subset(allDiff, P.Value<adjustP & logFC<(-logFoldChange))
points(diffSub$logFC, -log10(diffSub$P.Value), pch=20, col="dodgerblue",cex=0.8)
abline(v=0,lty=2,lwd=3)

dev.off()


library(limma)
library(pheatmap)
library(gplots)


plotdata=read.table("heatmap.txt",sep="\t",header=T,check.names=F,row.names = 1)
up=read.table("Up.xls",header=T,stringsAsFactors = F,sep = "\t")
down=read.table("down.xls",header=T,stringsAsFactors = F,sep = "\t")

annCol <- data.frame(Tissue = rep(c("Control","Disease"),c(50,34)),
                     row.names = colnames(plotdata),
                     stringsAsFactors = F)

annRow <- data.frame(Direct = rep(c("Up","Down"),c(length(up$X),length(down$X))),
                     row.names = c(up$X,down$X),
                     stringsAsFactors = F)

annColors <- list("Tissue"=c("Control"="blue",
                             "Disease"="red"),
                  "Direct"=c("Up"="yellow",
                             "Down"="green"))

plotdata <- plotdata[c(up$X,down$X),]
plotdata <- t(scale(t(plotdata)))
plotdata[plotdata > 5] <- 5
plotdata[plotdata < -5] <- -5

pdf(file="heatmap.pdf",width = 8,height = 8)
pheatmap(plotdata, 
         scale = "none",
         annotation_row=annRow, 
         annotation_col=annCol, 
         annotation_colors = annColors,
         color = colorRampPalette(c("navy", "white", "palevioletred1"))(20),
         fontsize_row=7,
         fontsize_col=5,
         fontsize=9,
         cluster_cols = FALSE,
         cluster_rows = FALSE,
         show_colnames = F,
         show_rownames = F)
dev.off()


library("org.Hs.eg.db")      
rt=read.table("gene.txt",sep="\t",check.names=F,header=T)    
genes=as.vector(rt[,1])
entrezIDs <- mget(genes, org.Hs.egSYMBOL2EG, ifnotfound=NA)   
entrezIDs <- as.character(entrezIDs)
out=cbind(rt,entrezID=entrezIDs)
write.table(out,file="id.txt",sep="\t",quote=F,row.names=F)    

library("clusterProfiler")
library("org.Hs.eg.db")
library("enrichplot")
library("ggplot2")

rt=read.table("id.txt",sep="\t",header=T,check.names=F)           
rt=rt[is.na(rt[,"entrezID"])==F,]                                
gene=rt$entrezID

kk <- enrichGO(gene = gene,
               OrgDb = org.Hs.eg.db, 
               pvalueCutoff =0.05, 
               qvalueCutoff = 0.05,
               ont="all",
               readable =T)
write.table(kk,file="GO.txt",sep="\t",quote=F,row.names = F)               

pdf(file="GObarplot.pdf",width = 10,height = 8)
barplot(kk, drop = TRUE, showCategory =10,split="ONTOLOGY",label_format=100) + facet_grid(ONTOLOGY~., scale='free')
dev.off()


library("clusterProfiler")
library("org.Hs.eg.db")
library("enrichplot")
library("ggplot2")
library(R.utils)

options(clusterProfiler.download.method = "curl")
Options(download.file.extra="-k")

R.utils::setOption("clusterProfiler.download.method",'auto')

rt=read.table("id.txt",sep="\t",header=T,check.names=F)     
rt=rt[is.na(rt[,"entrezID"])==F,]                           
gene=rt$entrezID

kk <- enrichKEGG(gene = gene, organism = "hsa", pvalueCutoff =0.05, qvalueCutoff =0.05)   
write.table(kk,file="KEGG.txt",sep="\t",quote=F,row.names = F)                         

pdf(file="KEGGbarplot.pdf",width = 10,height = 7)
barplot(kk, drop = TRUE, showCategory = 30,label_format=100)
dev.off()


library(stringr)
library(MEGENA)
library(limma)

logFoldChange=1
adjustP=0.05
n.cores <- 2 
doPar <-TRUE 
method = "pearson" 
FDR.cutoff = 0.05 
module.pval = 0.05 
hub.pval = 0.05 
cor.perm = 10 
hub.perm = 100 
annot.table=NULL 
id.col = 1
symbol.col= 2

datExpr <- read.table("AGRexp.txt",header = T,row.names = 1,sep = "\t", quote = "",fill = T) 
datExpr[1:4,1:4]

outTab <- NULL
for (seed in 1:10) {
  message(paste0("seed = ",seed," ..."))

  
  ijw <- calculate.correlation(datExpr,doPerm = cor.perm,output.corTable = FALSE,
                               output.permFDR = FALSE,method = "pearson",
                               FDR.cutoff = 0.05)

  run.par = doPar & (getDoParWorkers() == 1)
  if (run.par){
    cl <- parallel::makeCluster(n.cores)
    registerDoParallel(cl)
    cat(paste("number of cores to use:",getDoParWorkers(),"\n",sep = ""))
  }
  

  el <- calculate.PFN(ijw[,1:3],doPar = doPar,num.cores = n.cores,keep.track = FALSE)
  g <- graph.data.frame(el,directed = FALSE)
  

  set.seed(seed)
  MEGENA.output <- do.MEGENA(g,
                             mod.pval = module.pval,hub.pval = hub.pval,remove.unsig = TRUE,
                             min.size = 10,max.size = vcount(g)/2,
                             doPar = doPar,num.cores = n.cores,n.perm = hub.perm,
                             save.output = F)
  

  summary.output <- MEGENA.ModuleSummary(MEGENA.output,
                                         mod.pvalue = module.pval,hub.pvalue = hub.pval,
                                         min.size = 10,max.size = vcount(g)/2,
                                         annot.table = annot.table,id.col = id.col,symbol.col = symbol.col,
                                         output.sig = TRUE)
  if (!is.null(annot.table)){
    V(g)$name <- paste(annot.table[[symbol.col]][match(V(g)$name,annot.table[[id.col]])],V(g)$name,sep = "|")
    summary.output <- output[c("mapped.modules","module.table")]
    names(summary.output)[1] <- "modules"
  }

  module.table <- summary.output$module.table
  colnames(module.table)[1] <- "id" 
  set.seed(seed)
  hierarchy.obj <- plot_module_hierarchy(module.table = module.table,label.scaleFactor = 0.15,
                                         arrow.size = 0.03,node.label.color = "blue")

  hierarchy.obj <- hierarchy.obj

  Module_candi <- unique(summary.output$module.table$module.id)
  
  pnet.obj.diff <- plotP <- list();Net_Gene <- NULL
  for (j in Module_candi) {

    KeyModule = j
    
    pnet.obj <- plot_module(output.summary = summary.output,PFN = g,subset.module = KeyModule,
                            layout = "kamada.kawai",label.hubs.only = TRUE,
                            gene.set = NULL,color.code = "grey",
                            out.dir = "modulePlot",output.plot = F,
                            col.names = c("magenta","green","cyan"),label.scaleFactor = 20,
                            hubLabel.col = "black",hubLabel.sizeProp = 1,show.topn.hubs = Inf,show.legend = TRUE)

    pnetData <- pnet.obj[[j]]$layers[[2]]$data
    pnetData <- pnetData[substr(pnetData$child.module,1,1) != "p",]
    shapeGene <- as.character(pnetData[pnetData$node.shape == "module.hub",]$id)
    plotP[[j]] <- pnet.obj[[1]]
    pnet.obj.diff[[j]] <- pnet.obj
    Net_Gene <- c(Net_Gene,shapeGene)
  }

  CandiGene <- sort(unique(Net_Gene))
  outTab <- rbind.data.frame(outTab,data.frame(seed = seed,
                                               GenNUM = length(CandiGene),
                                               CandiGene = paste(CandiGene, collapse = ";"),
                                               stringsAsFactors = F),
                             stringsAsFactors = F)
}
write.table(outTab,"outTab.txt",sep = "\t",row.names = F,quote = F) 
outTab

seed=1;dir.create("modulePlot");dir.create("Gene_Net")

ijw <- calculate.correlation(datExpr,doPerm = cor.perm,output.corTable = FALSE,
                             output.permFDR = FALSE,method = "pearson",
                             FDR.cutoff = 0.05)
head(ijw)

run.par = doPar & (getDoParWorkers() == 1)
if (run.par){
  cl <- parallel::makeCluster(n.cores)
  registerDoParallel(cl)
  cat(paste("number of cores to use:",getDoParWorkers(),"\n",sep = ""))
}

el <- calculate.PFN(ijw[,1:3],doPar = doPar,num.cores = n.cores,keep.track = FALSE)
g <- graph.data.frame(el,directed = FALSE)

set.seed(seed)
MEGENA.output <- do.MEGENA(g,
                           mod.pval = module.pval,hub.pval = hub.pval,remove.unsig = TRUE,
                           min.size = 10,max.size = vcount(g)/2,
                           doPar = doPar,num.cores = n.cores,n.perm = hub.perm,
                           save.output = T)

summary.output <- MEGENA.ModuleSummary(MEGENA.output,
                                       mod.pvalue = module.pval,hub.pvalue = hub.pval,
                                       min.size = 10,max.size = vcount(g)/2,
                                       annot.table = annot.table,id.col = id.col,symbol.col = symbol.col,
                                       output.sig = TRUE)
if (!is.null(annot.table)){
  V(g)$name <- paste(annot.table[[symbol.col]][match(V(g)$name,annot.table[[id.col]])],V(g)$name,sep = "|")
  summary.output <- output[c("mapped.modules","module.table")]
  names(summary.output)[1] <- "modules"
}

module.table <- summary.output$module.table
colnames(module.table)[1] <- "id" 
set.seed(seed)
hierarchy.obj <- plot_module_hierarchy(module.table = module.table,label.scaleFactor = 0.15,
                                       arrow.size = 0.03,node.label.color = "blue")
pdf(paste0("Module Net.pdf"), width = 10, height = 10)
print(hierarchy.obj[[1]])
dev.off()
hierarchy.obj <- hierarchy.obj
save(hierarchy.obj,file = "hierarchy.obj.rda")
save(summary.output,file = "summary.output.rda")

Module_candi <- unique(summary.output$module.table$module.id)

pnet.obj.diff <- plotP <- list();Net_Gene <- NULL
for (j in Module_candi) {
  
  KeyModule = j
  
  pnet.obj <- plot_module(output.summary = summary.output,PFN = g,subset.module = KeyModule,
                          layout = "kamada.kawai",label.hubs.only = TRUE,
                          gene.set = NULL,color.code = "grey",
                          out.dir = "modulePlot",output.plot = T,
                          col.names = c("magenta","green","cyan"),label.scaleFactor = 20,
                          hubLabel.col = "black",hubLabel.sizeProp = 1,show.topn.hubs = Inf,show.legend = TRUE)

  pdf(paste0("Gene_Net/Gene Net-",j,".pdf"), width = 10, height = 10)
  print(pnet.obj[[1]])
  dev.off()
  pnetData <- pnet.obj[[j]]$layers[[2]]$data
  pnetData <- pnetData[substr(pnetData$child.module,1,1) != "p",]
  shapeGene <- as.character(pnetData[pnetData$node.shape == "module.hub",]$id)
  plotP[[j]] <- pnet.obj[[1]]
  pnet.obj.diff[[j]] <- pnet.obj
  Net_Gene <- c(Net_Gene,shapeGene)
}
Net_Gene <- unique(Net_Gene);save(Net_Gene,file = "Net_Gene.rda")
save(plotP,file = "plotP.rda")
save(pnet.obj.diff,file = "pnet.obj.diff.rda")
CandiGene <- sort(unique(Net_Gene))
save(CandiGene,file = "CandiGene.rda")

write.table(CandiGene,file = "CandiGene.txt",sep = "\t")


library(TwoSampleMR)
library(GagnonMR)
library(ieugwasr)
library(ggplot2)
library(stringr)

Gwasid <- "ebi-a-GCST90018840"

CandGen <- read.table(file = "gene.txt",sep = "\t",header = T);CandGen=CandGen$gene
gene_human <- read.table("mart_export.txt",sep="\t",header=T,check.names=F)
outTab0 <- outTab1 <- outTab2 <- KeyGen <- NULL
for (i in CandGen) {

  
  if(nrow(gene_human[gene_human$`Gene name` == i,]) != 0){
    
    dir.create(i)
  
    n2 <- n1 <- 1
    repeat{
      try({
        expd1 <- extract_instruments(outcomes = paste0('eqtl-a-',gene_human[gene_human$`Gene name` == i,]$`Gene stable ID`), p1 = 1e-5,
                                     access_token = NULL, clump = T, p2 = 5e-08, r2 = 0.001, kb = 10000)
      })
      if(!exists("expd1")){
        Sys.sleep(1)
        try({
          expd0 <- extract_instruments(outcomes = paste0('eqtl-a-',gene_human[gene_human$`Gene name` == i,]$`Gene stable ID`), p1 = 1,
                                       access_token = NULL, clump = T, p2 = 5e-08, r2 = 0.001, kb = 10000)
        })
        if(exists("expd0")){
          if(is.null(expd0)){
            if(n1 == 3){
              break
            }
            n1 <- n1 + 1
          }else{
            if(!(min(expd0$pval.exposure) < 1e-5)){
              break
            }else{
              Sys.sleep(1)
              if(n2 == 3){
                break
              }
              n2 <- n2 + 1
            }
          }
        }
      }else{
        if(is.null(expd1)){
          Sys.sleep(1)
          try({
            expd0 <- extract_instruments(outcomes = paste0('eqtl-a-',gene_human[gene_human$`Gene name` == i,]$`Gene stable ID`), p1 = 1,
                                         access_token = NULL, clump = T, p2 = 5e-08, r2 = 0.001, kb = 10000)
          })
          if(exists("expd0")){
            if(is.null(expd0)){
              if(n1 == 3){
                break
              }
              n1 <- n1 + 1
            }else{
              if(!(min(expd0$pval.exposure) < 1e-5)){
                break
              }else{
                Sys.sleep(1)
                if(n2 == 3){
                  break
                }
                n2 <- n2 + 1
              }
            }
          }
          Sys.sleep(1)
        }else{
          break
        }
      }
    }
    
   
    if(exists("expd1")){
      if(!is.null(expd1)){
        if(nrow(expd1) > 0){
          
          expd1$Symbol <- i
          outTab0 <- rbind(outTab0, expd1)
          n3 <- 1
          repeat{
            try({
              outd1 <- TwoSampleMR::extract_outcome_data(expd1$SNP, Gwasid, access_token = NULL)
            })
            if(is.null(outd1)){
              Sys.sleep(1)
              if(n3 == 3){
                break
              }
              n3 <- n3 + 1
            }
            if(!is.data.frame(outd1)){
              Sys.sleep(1)
            }else{
              break
            }
          }
          
         
          if(!is.null(outd1)){
            
            dat1 <- TwoSampleMR::harmonise_data(expd1, outd1)
            outTab1 <- merge(outTab1, dat1, all = T)
           
            if(nrow(dat1) == 1){
              res <- TwoSampleMR::mr(dat1, method_list = c("mr_wald_ratio"))
              if(nrow(res) > 0){
                
              
                p <- my_mr_scatter_plot(res, dat1)
                pdf(paste0("./",i,"/PointPlot.pdf"),width = 8,height = 8)
                print(p)
                invisible(dev.off())
                
              
                res_OR <- generate_odds_ratios(res)
                write.table(res_OR,file = paste0("./",i,"/odds_ratios.txt"),sep = "\t",row.names = F,col.names = T,quote = F)
              }else{
                a <- file.rename(paste0("./",i),paste0("./mr_",i))
                if(!a){
                  invisible(dev.off())
                  file.rename(paste0("./",i),paste0("./mr_",i))
                }
              }
            }else{
              res <- TwoSampleMR::mr(dat1, method_list = c("mr_ivw", "mr_egger_regression", "mr_weighted_median", "mr_weighted_mode"))
              if(nrow(res) == 0){
                res <- TwoSampleMR::mr(dat1, method_list = c("mr_wald_ratio"))
                if(nrow(res) > 0){
                  

                  p <- my_mr_scatter_plot(res, dat1)
                  pdf(paste0("./",i,"/PointPlot.pdf"),width = 8,height = 8)
                  print(p)
                  invisible(dev.off())
                  
                
                  res_OR <- generate_odds_ratios(res)
                  write.table(res_OR,file = paste0("./",i,"/odds_ratios.txt"),sep = "\t",row.names = F,col.names = T,quote = F)
                }else{
                  a <- file.rename(paste0("./",i),paste0("./mr_",i))
                  if(!a){
                    invisible(dev.off())
                    file.rename(paste0("./",i),paste0("./mr_",i))
                  }
                }
              }else{
                p <- mr_scatter_plot(res, dat1)
                pdf(paste0("./",i,"/PointPlot.pdf"),width = 8,height = 8)
                print(p)
                invisible(dev.off())
                
                
                res_OR <- generate_odds_ratios(res)
                write.table(res_OR,file = paste0("./",i,"/odds_ratios.txt"),sep = "\t",row.names = F,col.names = T,quote = F)
                
             
                res_ht <- mr_heterogeneity(dat1)
                write.table(res_ht,file = paste0("./",i,"/heterogeneity.txt"),sep = "\t",row.names = F,col.names = T,quote = F)
                
               
                res_pl <- mr_pleiotropy_test(dat1)
                write.table(res_pl,file = paste0("./",i,"/pleiotropy.txt"),sep = "\t",row.names = F,col.names = T,quote = F)
          
                res_loo <- mr_leaveoneout(dat1)
                p <- mr_leaveoneout_plot(res_loo)
                pdf(paste0("./",i,"/LeaveoneoutPlot.pdf"),width = 8,height = ((nrow(res_loo)/10) + 3))
                print(p)
                invisible(dev.off())
                write.table(res_loo,file = paste0("./",i,"/leaveoneout.txt"),sep = "\t",row.names = F,col.names = T,quote = F)
                
             
                res_single <- mr_singlesnp(dat1)
                p <- mr_forest_plot(res_single)
                pdf(paste0("./",i,"/ForestPlot.pdf"),width = 6.5,height = ((nrow(res_single)/10) + 3))
                print(p)
                invisible(dev.off())
                p <- mr_funnel_plot(res_single)
                pdf(paste0("./",i,"/FunnelPlot.pdf"),width = 8,height = 8)
                print(p)
                invisible(dev.off())
                p <- mr_density_plot(res_single, res)
                pdf(paste0("./",i,"/DensityPlot.pdf"),width = 8,height = 5.5)
                print(p)
                invisible(dev.off())
                write.table(res_single,file = paste0("./",i,"/singlesnp.txt"),sep = "\t",row.names = F,col.names = T,quote = F)
              }
            }
            if(nrow(res) > 0){
              
              res$Symbol <- i
              outTab2 <- rbind(outTab2, res)
              if(min(res$pval) < 0.05){
                
                KeyGen <- c(KeyGen, i)
              }else{
                a <- file.rename(paste0("./",i),paste0("./pv_",i))
                if(!a){
                  invisible(dev.off())
                  file.rename(paste0("./",i),paste0("./pv_",i))
                }
              }
            }
          }else{
            a <- file.rename(paste0("./",i),paste0("./ou_",i))
            if(!a){
              invisible(dev.off())
              file.rename(paste0("./",i),paste0("./ou_",i))
            }
          }
        }
      }else{
        a <- file.rename(paste0("./",i),paste0("./ex_",i))
        if(!a){
          invisible(dev.off())
          file.rename(paste0("./",i),paste0("./ex_",i))
        }
      }
    }else{
      a <- file.rename(paste0("./",i),paste0("./ex_",i))
      if(!a){
        invisible(dev.off())
        file.rename(paste0("./",i),paste0("./ex_",i))
      }
    }
  }
}
write.table(outTab0,file = paste0("./0.table.txt"),sep = "\t",row.names = F,col.names = T,quote = F)
write.table(outTab1,file = paste0("./1.table.txt"),sep = "\t",row.names = F,col.names = T,quote = F)
write.table(outTab2,file = paste0("./2.table.txt"),sep = "\t",row.names = F,col.names = T,quote = F)

KeyGen <- unique(KeyGen);length(KeyGen)
tmp <- outTab2[outTab2$Symbol %in% KeyGen & outTab2$method == "Inverse variance weighted",]
if(nrow(tmp[which(tmp$pval < 0.05),]) > 2){
  cat("IVW pval < 0.05")
  KeyGen <- tmp[which(tmp$pval < 0.05),]$Symbol
}
length(KeyGen)
save(KeyGen,file = "./KeyGen.rda")

outTab0 <- outTab0[,c("SNP", "chr.exposure", "pos.exposure", "effect_allele.exposure", "other_allele.exposure", "beta.exposure", "se.exposure", "pval.exposure", "Symbol")]
colnames(outTab0) <- str_split_fixed(colnames(outTab0),"\\.",2)[,1]
write.table(outTab0,file = paste0("./1.table.xls"),sep = "\t",row.names = F,col.names = T,quote = F)

files <- list.dirs("./", full.names = F, recursive = F)
files <- files[!(str_split_fixed(files, "_", 2)[,1] %in% c("ex"))]
dir.create("PointPlot");dir.create("LeaveoneoutPlot");dir.create("ForestPlot");dir.create("FunnelPlot");dir.create("DensityPlot")
for (i in files) {
  
  file.copy(paste0("./",i,"/PointPlot.pdf"), paste0("./PointPlot/",gsub("pv_|mr_","",i),".pdf"), overwrite = T)
}
files <- KeyGen
for (i in files) {
  
  file.copy(paste0("./",i,"/PointPlot.pdf"), paste0("./PointPlot/",i,".pdf"), overwrite = T)
  file.copy(paste0("./",i,"/LeaveoneoutPlot.pdf"), paste0("./LeaveoneoutPlot/",i,".pdf"), overwrite = T)
  file.copy(paste0("./",i,"/ForestPlot.pdf"), paste0("./ForestPlot/",i,".pdf"), overwrite = T)
  file.copy(paste0("./",i,"/FunnelPlot.pdf"), paste0("./FunnelPlot/",i,".pdf"), overwrite = T)
  file.copy(paste0("./",i,"/DensityPlot.pdf"), paste0("./DensityPlot/",i,".pdf"), overwrite = T)
}

library(RcisTarget.hg19.motifDBs.cisbpOnly.500bp)
library(RcisTarget)
library(visNetwork)
library(reshape2)
library(stringr)
library(ggplot2)
library(ggpubr)
library(AUCell)
library(limma)
library(GSVA)
library(e1071)
library(Hmisc)
library(dplyr)
library(aplot)
library(doRNG)
library(doMC)
library(DT)
library(patchwork)
source("CIBERSORT.R")

GseExpr <- read.table("out.expr.txt",header=T,sep="\t",row.names=1,check.names=F);max(GseExpr)
GseGroup <- read.table("group.txt",header=T,sep="\t",check.names=F)
(geneList <- rownames(read.table("gene.txt",row.names = 1,sep="\t",header=T,check.names=F,quote = "")))

compare_method = "wilcox"
CorMethod = "pearson"
GenLoc <- NA
dir.create("Immune infiltration");dir.create("DiseaseGen");dir.create("GSVA");dir.create("Motif enrichment");dir.create("Immune association")

ciberRes=CIBERSORT("ref.txt", GseExpr, perm=100, QN=TRUE)

Data <- ciberRes[,setdiff(colnames(ciberRes), c("P-value", "Correlation", "RMSE"))]
Data$Acc <- rownames(Data)

ExpGroup <- dplyr::inner_join(GseGroup,Data,by="Acc")
dim(ExpGroup)
head(ExpGroup[,1:3])
data_p <- melt(ExpGroup, id.vars = colnames(GseGroup))
head(data_p)
data_p$Tissue <- factor(data_p$Tissue, levels = c("Control", setdiff(unique(data_p$Tissue),"Control")))

p <- ggplot(data_p,
            aes(x=variable, y=value, 
                fill = Tissue,
                color = Tissue)) + 
  geom_boxplot(notch = F, alpha = 0.95, 
               outlier.shape = 16,
               outlier.size = 0.65) +
  xlab("") + ylab("Fraction") +
  scale_fill_manual(values= c("#D5EBFB","#FBEEB7","#B4FBCD","#F5B3FC")) +
  scale_color_manual(values= c("#0073C2","#EFC000","#00C244","#C501D7")) +
  ggtitle("") + 
  theme_classic() +
  theme(axis.text.x = element_text(angle = 45, hjust = 1,size = 10), 
        axis.text.y = element_text(angle = 90, size = 12),
        axis.title.y = element_text(angle = 90, size = 15)) +
  theme(legend.position = "top") +
  stat_compare_means(method =compare_method,hide.ns = T,label = "p.signif")
ggsave(p, filename = "./Immune infiltration/3.Immune cell comparison.pdf", width = 12, height = 6)

Sys.sleep(2)

rownames(ExpGroup) <- ExpGroup$Acc
datGroup <- GseGroup
tmp <- ExpGroup[rownames(ExpGroup) %in% datGroup$Acc,setdiff(colnames(ExpGroup), colnames(datGroup))]
res <- rcorr(as.matrix(tmp), type = CorMethod)
res_1 <- melt(res$r);colnames(res_1) <- c("row", "column", "cor")
res_2 <- melt(res$P);colnames(res_2) <- c("row", "column", "p")
data <- dplyr::inner_join(res_1,res_2,by=c("row", "column"))
if(length(unique(is.na(data$cor))) == 2){
  data[is.na(data$cor),]$cor <- 0}
data$pv <- ""
data$pv <- ifelse(data$p < 0.001,"***",
                  ifelse(data$p < 0.01,"**",
                         ifelse(data$p < 0.05,"*","")))

cennSel <- setdiff(data$row,names(table(data$row[data$cor == 0])[table(data$row[data$cor == 0]) == 21]))
data <- data[data$row %in% cennSel & data$column %in% cennSel,]
p <- ggplot(data,aes(x=row,y=column)) +
  geom_tile(aes(fill = cor))+
  geom_text(aes(label=pv),col ="black",size = 5) +
  labs(x="",y="") +
  scale_fill_gradient2(low = "blue", high = "red", mid = "white",
                       midpoint = 0, space = "Lab",
                       name="pearson\nCorrelation") +
  theme_bw() + 
  theme(panel.grid.major = element_blank(), panel.grid.minor = element_blank())  +
  theme(axis.text=element_text(size = 15)) +
  theme(axis.text.x=element_text(colour = "black",angle=45,hjust=1,size = 20)) +
  theme(axis.text.y=element_text(colour = "black", vjust=0.5,size = 20)) +
  theme(axis.title =element_text(size = 25)) +
  theme(text = element_text(size = 20))
ggsave(p, filename = "./Immune infiltration/2.Immune cell correlation map.pdf", width = 15, height = 12)

Sys.sleep(2)

datGroup <- GseGroup
Expr <- as.data.frame(t(GseExpr[geneList,colnames(GseExpr) %in% datGroup$Acc]))
comsam <- intersect(rownames(Expr),rownames(ciberRes))
Expr <- Expr[comsam,]
ciber <- ciberRes[comsam,setdiff(colnames(ciberRes), c("P-value", "Correlation", "RMSE"))]

tmp <- cbind(Expr,ciber)
res <- rcorr(as.matrix(tmp), type = CorMethod)
res_1 <- melt(res$r);colnames(res_1) <- c("row", "column", "cor")
res_2 <- melt(res$P);colnames(res_2) <- c("row", "column", "p")
result_1 <- dplyr::inner_join(res_1,res_2,by=c("row", "column"))
data <- result_1[result_1$row %in% colnames(Expr) & result_1$column %in% colnames(ciber),]
if(length(unique(is.na(data$cor))) == 2){
  data[is.na(data$cor),]$cor <- 0}
data$pv <- ""
data$pv <- ifelse(data$p < 0.001,"***",
                  ifelse(data$p < 0.01,"**",
                         ifelse(data$p < 0.05,"*","")))


keyCell <- setdiff(data$column,names(table(data$column[data$cor == 0])[table(data$column[data$cor == 0]) == length(geneList)]))
data <- data[data$column %in% keyCell,]
p <- ggplot(data,aes(x=column,y=row)) +
  geom_point(aes(colour = cor, size=pv)) +
  labs(x="Cibersort",y="KeyGene") +
  scale_colour_gradient2(low = "blue", high = "red", mid = "white",
                         midpoint = 0, space = "Lab",
                         name="pearson\nCorrelation") +
  theme_bw() + 
  theme(panel.grid.major = element_blank(), panel.grid.minor = element_blank())  +
  theme(axis.text=element_text(size = 15)) +
  theme(axis.text.x=element_text(colour = "black",angle=30,hjust=1,size = 15)) +
  theme(axis.text.y=element_text(colour = "black", vjust=0.5,size = 15)) +
  theme(axis.title =element_text(size = 20)) +
  theme(text = element_text(size = 15))
ggsave(p, filename = "./Immune infiltration/KeyGene ~ CiberCell.pdf", width = 15, height = ((length(geneList)*0.5)+2))

for (i in geneList) {
  tmp <- data[which(data$row == i & data$p < 0.05),]
  tmp %>%
    ggplot(aes(cor,forcats::fct_reorder(column,cor))) +
    geom_segment(aes(xend=0,yend=column)) +
    geom_point(aes(col=p,size=abs(cor))) +
    scale_colour_gradientn(colours=c("#7fc97f","#984ea3")) +
    scale_size_continuous(range =c(2,8))  +
    theme_minimal() +
    ylab(NULL)
  ggsave(paste0("./Immune infiltration/Correlation between cibersort and expression of ", i,".pdf"),width = 8,height = 6)
  
}

Sys.sleep(2)

ciber <- ciberRes[,setdiff(colnames(ciberRes), c("P-value", "Correlation", "RMSE"))]
ciber$Acc <- rownames(ciber)
if(sort(unique(GseGroup$Tissue))[1] == "Control"){
  datGroup <- GseGroup[order(GseGroup$Tissue),]
}else{
  datGroup <- GseGroup[order(GseGroup$Tissue, decreasing = T),]
}
datGroup$Acc <- factor(datGroup$Acc, levels = datGroup$Acc)
data <- dplyr::inner_join(datGroup,ciber,by="Acc")
data_p <- melt(data, id.vars = colnames(datGroup))
head(data_p)
data_p$Acc <- factor(data_p$Acc, levels = datGroup$Acc)

datGroup$p <- "Group"
p2 <- ggplot(datGroup,aes(Acc, p, fill=Tissue)) +
  geom_tile() +
  scale_fill_manual(values=c("#1CFA04", "#C705FF")) +
  scale_y_discrete(position = "right") +
  theme_minimal()+xlab(NULL) + ylab(NULL) +
  theme(text = element_text(size = 15)) +
  theme(axis.text.x = element_blank())+
  labs(fill = "Group")


sample_names <- datGroup$Acc 

p1 <- ggplot(data_p, aes(x = Acc, y = value, fill=variable)) +
  geom_bar(stat="identity", position = "fill", width = 0.5) +
  geom_col(position = 'fill', width = 0.6) +
  guides(fill=guide_legend(title = NULL)) +
  ylab("Relative Percent") + xlab("") +
  theme_bw() +
  theme(axis.ticks.length=unit(0.5,'cm')) +
  theme(panel.grid.major = element_blank(), panel.grid.minor = element_blank())  +
  theme(axis.text=element_text(size = 15)) +
  scale_x_discrete(labels = sample_names) + 
  theme(axis.text.y=element_text(colour = "black", vjust=0,size = 15)) +
  theme(axis.title =element_text(size = 20)) +
  theme(text = element_text(size = 15)) +
  scale_y_continuous(expand=c(0,0.05))+
  theme(axis.text.x = element_text(angle = 45, hjust = 1,size = 10))

p <- p1 %>% insert_top(p2, height = 0.05)
ggsave(p, filename = "./Immune infiltration/1.Immune infiltration.pdf", width = (nrow(datGroup)/5)+3, height = 6)


ImmChe <- read.table("1.txt",header = F,sep = "\t", quote = "",fill = T,check.names=F)
colnames(ImmChe) <- c("id","type","ID")
head(ImmChe)
dim(ImmChe)

=
datGroup <- GseGroup
Expr <- as.data.frame(t(GseExpr[apply(GseExpr,1,function(x) sum(x==0)) < (ncol(GseExpr)*0.5),colnames(GseExpr) %in% datGroup$Acc]))
dim(Expr)


for (i in unique(ImmChe$type)) {
  

  plotgene <- as.character(ImmChe[ImmChe$type == i,]$ID)
  tmp <- Expr[,colnames(Expr) %in% c(geneList,plotgene)]
  
  if(ncol(tmp) > length(geneList)){
    res <- rcorr(as.matrix(tmp), type = CorMethod)
    
    res_1 <- melt(res$r)
    colnames(res_1) <- c("gene", "column", "cor")
    res_2 <- melt(res$P)
    colnames(res_2) <- c("gene", "column", "p")
    result_1 <- dplyr::inner_join(res_1,res_2,by=c("gene", "column"))
    head(result_1)
    
    data <- result_1[result_1$gene %in% geneList & result_1$column %in% plotgene,]
 
    data$pv <- ""
    data$pv <- ifelse(data$p < 0.001,"***",ifelse(data$p < 0.01,"**",ifelse(data$p < 0.05,"*","")))
  
    if(is.na(GenLoc)){
      
      tmp_p <- data;tmp_p$gene <- factor(tmp_p$gene);tmp_p$column <- factor(tmp_p$column)
      tmp_p$val <- ifelse(tmp_p$cor < 0,ifelse(tmp_p$cor > median(data[data$cor < 0,]$cor),ifelse(tmp_p$cor > mean(data[data$cor < 0,]$cor),-6,-3),-1),
                          ifelse(tmp_p$cor > median(data[data$cor > 0,]$cor),ifelse(tmp_p$cor > mean(data[data$cor > 0,]$cor),6,3),1))
      a <- tapply(tmp_p$val, tmp_p$gene, sum)
      a <- as.data.frame(a);a$cell <- rownames(a)
      a <- a[order(a$a, decreasing = T),]$cell
      data$gene <- factor(data$gene,levels = c(a))
    }else{
      data$rgene <- factor(data$gene,levels = GenLoc)
    }
   
    tmp_p <- data;tmp_p$gene <- factor(tmp_p$gene);tmp_p$column <- factor(tmp_p$column)
    tmp_p$val <- ifelse(tmp_p$cor < 0,ifelse(tmp_p$cor > median(data[data$cor < 0,]$cor),ifelse(tmp_p$cor > mean(data[data$cor < 0,]$cor),-6,-3),-1),
                        ifelse(tmp_p$cor > median(data[data$cor > 0,]$cor),ifelse(tmp_p$cor > mean(data[data$cor > 0,]$cor),6,3),1))
    a <- tapply(tmp_p$val, tmp_p$column, sum)
    a <- as.data.frame(a);a$cell <- rownames(a)
    a <- a[order(a$a),]$cell
    data$column <- factor(data$column,levels = c(a))

    
    p.value=data$pv
    
    p <- ggplot(data,aes(x=gene,y=column)) +
      geom_point(aes(colour = cor, size=p.value)) +
      labs(x="",y=paste0(i,"-related genes"))
    p <- p + scale_colour_gradient2(low = "blue", high = "red", mid = "white",
                                    midpoint = 0, limit = c(-1,1), space = "Lab",
                                    name="Pearson\nCorrelation")
    p <- p + theme_bw() + 
      theme(panel.grid.major = element_blank(), panel.grid.minor = element_blank())  +
      theme(axis.text=element_text(size = 15)) +
      theme(axis.text.x=element_text(colour = "black",angle=0,hjust=0.5,size = 15)) +
      theme(axis.text.y=element_text(colour = "black", vjust=0,size = 15)) +
      theme(axis.title =element_text(size = 20)) +
      theme(text = element_text(size = 15))
    
    ggsave(p, filename = paste0("./Immune association/",i,".pdf"),width = 9, height = 10)
  }
}

cols1 <- c('palegreen3', 'snow3', 'dodgerblue4')
cols2 <- c("black","snow3","black")
load("hallmark.gs.RData")
cutoff <- 1

Group <- GseGroup
tcga.expr <- GseExpr[apply(GseExpr,1,function(x) sum(x==0)) < (ncol(GseExpr)*0.5),colnames(GseExpr) %in% Group$Acc]
gsva_es <- gsva(as.matrix(tcga.expr), gs)
save(gsva_es,file = "gsva_es.rda")

tcga.group <- as.data.frame(t(tcga.expr[rownames(tcga.expr) %in% geneList,]))
for (i in colnames(tcga.group)) {
  tcga.group[,i] <- ifelse(tcga.group[,i] > median(tcga.group[,i]),"HExp","LExp")
}

for (i in geneList) {
  
  group_list <- data.frame(sample = rownames(tcga.group), group = tcga.group[,i])
  design <- model.matrix(~ 0 + factor(group_list$group))
  colnames(design) <- levels(factor(group_list$group))
  rownames(design) <- colnames(gsva_es)
  my_comparisons <- c("HExp-LExp")
  contrast.matrix <- makeContrasts(contrasts=my_comparisons, levels = design)
  
  fit <- lmFit(gsva_es[,group_list$sample], design)
  fit2 <- contrasts.fit(fit, contrast.matrix)
  fit2 <- eBayes(fit2)
  x <- topTable(fit2, coef = 1, n = Inf, adjust.method = "BH", sort.by = "P")
  
  pathway <- str_replace(row.names(x), "HALLMARK_", "")
  df <- data.frame(ID = pathway, score = x$t)
  df$group <- cut(df$score, breaks = c(-Inf, -cutoff, cutoff, Inf),labels = c(1,2,3))
  sortdf <- df[order(df$score),]
  sortdf$ID <- factor(sortdf$ID, levels = sortdf$ID)
  
  p <- ggplot(sortdf, aes(ID, score, fill = group)) + geom_bar(stat = 'identity') +
    coord_flip() +
    scale_fill_manual(values = cols1[sort(unique(sortdf$group))], guide = FALSE) +
    geom_hline(yintercept = c(-cutoff,cutoff),
               color="white",
               linetype = 2,
               size = 0.3) +
    geom_text(data = subset(df, score < 0),
              aes(x=ID, y= 0.05, label= ID, color = group),
              size = 3,
              hjust = "inward" ) +
    geom_text(data = subset(df, score > 0),
              aes(x=ID, y= -0.05, label= ID, color = group),
              size = 3, hjust = "outward") +
    scale_colour_manual(values = cols2[sort(unique(sortdf$group))], guide = FALSE) +
    xlab("") +ylab("t value of GSVA score\n between HExp and LExp") +
    theme_bw() +
    theme(panel.grid =element_blank()) +
    theme(panel.border = element_rect(size = 0.6)) +
    theme(axis.line.y = element_blank(), axis.ticks.y = element_blank(), axis.text.y = element_blank())
  ggsave(p, filename = paste0("./GSVA/GSVA plot - ",i,".pdf"),width = 8,height = 7)
}

Sys.sleep(2)

geneLists <- list(Key_Gene=geneList)
data(hg19_500bpUpstream_motifRanking_cispbOnly)
motifRankings <- hg19_500bpUpstream_motifRanking_cispbOnly
data(motifAnnotations_hgnc)


motifEnrichmentTable_wGenes <- cisTarget(geneLists, motifRankings,
                                         motifAnnot=motifAnnotations_hgnc)

motifEnrichmentTable_wGenes_wLogo <- addLogo(motifEnrichmentTable_wGenes)
resultsSubset <- motifEnrichmentTable_wGenes_wLogo

p <- datatable(resultsSubset,
               escape = FALSE,
               filter="top", options=list(pageLength=5))
htmlwidgets::saveWidget(p,"./Motif enrichment/Key_Gene.html")

motifs_AUC <- calcAUC(geneLists, motifRankings, nCores=1)

pdf(file="./Motif enrichment/motif enrichment.pdf",width=8,height=8)
for(i in names(geneLists)){
  auc <- getAUC(motifs_AUC)[i,]
  hist(auc, main=i, xlab="AUC histogram",
       breaks=100, col="#ff000050", border="darkred")
  nes3 <- (3*sd(auc)) + mean(auc)
  abline(v=nes3, col="red")
}
dev.off()

tmp <- table(unlist(strsplit(resultsSubset$enrichedGenes, "\\;")))
motifEnrichmentTable <- addMotifAnnotation(motifs_AUC, nesThreshold=3,
                                           motifAnnot=motifAnnotations_hgnc,
                                           highlightTFs=list(Key_Gene=names(tmp[tmp == max(tmp)])))

motifEnrichmentTable_wGenes <- addSignificantGenes(motifEnrichmentTable,
                                                   rankings=motifRankings, 
                                                   geneSets=geneLists)

selectedMotifs <- resultsSubset$motif[order(resultsSubset$NES, decreasing = T)[1:3]]

pdf(file="./Motif enrichment/motif enrichment best.pdf",width=8,height=8)
par(mfrow=c(2,2))
getSignificantGenes(geneLists[[names(geneLists)[1]]], 
                    motifRankings,
                    signifRankingNames=selectedMotifs,
                    plotCurve=TRUE, maxRank=5000, genesFormat="none",
                    method="aprox")
dev.off()


tcga.exp=GseExpr
max(rowSums(tcga.exp[geneList,] == 0))/ncol(tcga.exp)

Expr <- tcga.exp[rowSums(tcga.exp == 0) < (ncol(tcga.exp)*0.5),];max(Expr)

Group=GseGroup

geneCard <- read.table("GeneCards-SearchResults.csv",sep=",",header=T,check.names=F) 
geneCard <- geneCard[geneCard$`Gene Symbol` %in% rownames(Expr),]
geneCard <- geneCard[order(geneCard$`Relevance score`, decreasing = T),]
geneCard <- as.vector(geneCard$`Gene Symbol`[1:20])
save(geneCard,file = "geneCard.rda")

Expr <- as.data.frame(t(Expr[unique(c(geneList,geneCard)),colnames(Expr) %in% Group$Acc]))
Expr$Acc <- rownames(Expr)
DatGroup <- dplyr::inner_join(Group, Expr, by="Acc")

head(DatGroup)
data_p <- melt(DatGroup, id.vars = colnames(Group))
head(data_p)
data_p$Tissue <- factor(data_p$Tissue, levels = c("Control","Disease"))

plot_G <- list()
for (i in unique(data_p$variable)) {
  
  tmp <- data_p[data_p$variable == i,]
  my_comparisons <- list(c("Control","Disease"))
  p <- ggplot(tmp,
              aes(x=Tissue, y=value, 
                  fill = Tissue,
                  color = Tissue)) + 
    ylim((min(tmp$value) - min(tmp$value)/30),(max(tmp$value) + max(tmp$value)/28)) +
    geom_boxplot(fill = "white", notch = F, alpha = 0.95, 
                 outlier.shape = 16,
                 outlier.size = 0.65) +
    geom_point(position = position_jitterdodge(), size = 0.5, alpha = 0.3) +
    xlab("") + ylab(paste0(i)) +
    theme_bw() + 
    theme(panel.grid.major = element_blank(), panel.grid.minor = element_blank())  +
    theme(axis.text=element_text(size = 10)) +
    theme(axis.text.x=element_text(colour = "black",angle=0,vjust=0,size = 10)) +
    theme(axis.text.y=element_text(colour = "black", vjust=0,size = 10)) +
    theme(axis.title =element_text(size = 15)) +
    theme(text = element_text(size = 10)) +
    theme(legend.position = "right", legend.title = element_blank()) +
    stat_compare_means(method =compare_method, vjust = 0.5, size=4)

  plot_G[[i]] <- p
}

data_p <- data_p[data_p$variable %in% geneCard,]
p <- ggplot(data_p,
            aes(x=variable, y=value, 
                fill = Tissue,
                color = Tissue)) + 
  geom_boxplot(notch = F, alpha = 0.95, 
               outlier.shape = 16,
               outlier.size = 0.65) +
  xlab("") + ylab("Expression level") +
  scale_fill_manual(values= c("#D5EBFB","#FBEEB7","#B4FBCD","#F5B3FC")) +
  scale_color_manual(values= c("#0073C2","#EFC000","#00C244","#C501D7")) +
  ggtitle("") + 
  theme_classic() +
  theme(axis.text.x = element_text(angle = 45, hjust = 1,size = 10),
        axis.text.y = element_text(angle = 90, size = 10),
        axis.title = element_text(angle = 90, size = 15)) +
  theme(legend.position = "top") +
  stat_compare_means(method =compare_method,hide.ns = T,label = "p.signif")
ggsave(p, filename = "./DiseaseGen/1.Diff expression.pdf", width = 12, height = 6)
plot_G[["total"]] <- p

head(DatGroup)
rownames(DatGroup) <- DatGroup$Acc

DatGroup <- DatGroup[setdiff(colnames(DatGroup),colnames(Group))]
head(DatGroup)

res <- rcorr(as.matrix(DatGroup),type="pearson")

res_1 <- melt(res$r)
colnames(res_1) <- c("row", "column", "cor")
res_2 <- melt(res$P)
colnames(res_2) <- c("row", "column", "p")
result_1 <- dplyr::inner_join(res_1,res_2,by=c("row", "column"))
head(result_1)
data <- result_1[result_1$row %in% geneList & result_1$column %in% geneCard,]
data$pv <- ""
data[which(data$p < 0.05),]$pv <- "*"


p <- ggplot(data,aes(x=row,y=column)) +
  geom_point(aes(colour = cor, size=pv)) +
  labs(x="",y="") + scale_colour_gradient2(low = "blue", high = "red", mid = "white",
                                           midpoint = 0, space = "Lab",
                                           name="Pearson\nCorrelation") +
  theme_bw() + 
  theme(panel.grid.major = element_blank(), panel.grid.minor = element_blank())  +
  theme(axis.text=element_text(size = 10)) +
  theme(axis.text.x=element_text(colour = "black",angle=45,hjust=1,size = 10)) +
  theme(axis.text.y=element_text(colour = "black", vjust=0.5,size = 10)) +
  theme(axis.title =element_text(size = 15)) +
  theme(text = element_text(size = 10))

plot_G[["cor"]] <- p
save(plot_G,file = "./plot_G.rda")

tmp <- DatGroup
plot_C <- list()
for (i in geneList) {
  for (j in geneCard) {
    
    test <- cor.test(tmp[,i],tmp[,j],method = "pearson")
    test$estimate
    test$p.value
    data <- data.frame(moduleScore=tmp[,j],
                       PCAScore=tmp[,i])
    p <- ggplot(data,aes(moduleScore, PCAScore)) +
      xlim(((min(tmp[,j])*1.05)-(max(tmp[,j])*0.05)),
           ((max(tmp[,j])*1.05)-(min(tmp[,j])*0.05))) +
      ylim(((min(tmp[,i])*1.05)-(max(tmp[,i])*0.05)),
           ((max(tmp[,i])*1.05)-(min(tmp[,i])*0.05))) +
      xlab(j) + ylab(i) + geom_point() + geom_smooth() + theme_bw() +
      theme(axis.text=element_text(size = 10)) +
      theme(axis.title =element_text(size = 15)) + theme(text = element_text(size = 10)) +
      annotate("text",x=(max(tmp[,j])+min(tmp[,j]))*0.5,y=((max(tmp[,i])*0.95)+(min(tmp[,i])*0.05)),
               label = paste0("cor= ",round(test$estimate,3),"\n","pvalue= ",format(test$p.value, digits = 2)))

    plot_C[[paste0(i," ~ ",j)]] <- p
  }
}
save(plot_C,file = "./plot_C.rda")

data <- result_1[result_1$row %in% geneList & result_1$column %in% geneCard,]
tmp <- data[which(data$p < 0.05),]
tmp <- tmp[order(tmp$cor),]
head(tmp);tail(tmp)

GenSet1 <- tmp[1,]  
GenSet2 <- tmp[nrow(tmp),]  


if(GenSet1$row == geneList[geneList %in% c(GenSet1$row, GenSet2$row)][1]){
  
  pX <- plot_G$total - 
    (((plot_C[[paste0(GenSet1$row," ~ ",GenSet1$column)]] + plot_G[[GenSet1$row]] + plot_G[[GenSet1$column]] + plot_layout(ncol = 1, heights = c(1.3,1,1))) -
        plot_G$cor + plot_layout(ncol = 2, widths = c(1.3,1.5))) -
       (plot_C[[paste0(GenSet2$row," ~ ",GenSet2$column)]] + plot_G[[GenSet2$row]] + plot_G[[GenSet2$column]] + plot_layout(ncol = 1, heights = c(1.2,1,1))) +
       plot_layout(ncol = 2, widths = c(3.2,1))) +
    plot_layout(ncol = 1, heights = c(1,1.5))
  ggsave(pX, filename = paste0("./DiseaseGen/1.Disease gene Expression level.pdf"),width = 12,height = 12)
}else{
  
  pX <- plot_G$total - 
    (((plot_C[[paste0(GenSet2$row," ~ ",GenSet2$column)]] + plot_G[[GenSet2$row]] + plot_G[[GenSet2$column]] + plot_layout(ncol = 1, heights = c(1.2,1,1))) -
        plot_G$cor + plot_layout(ncol = 2, widths = c(1.3,1.5))) -
       (plot_C[[paste0(GenSet1$row," ~ ",GenSet1$column)]] + plot_G[[GenSet1$row]] + plot_G[[GenSet1$column]] + plot_layout(ncol = 1, heights = c(1.3,1,1))) +
       plot_layout(ncol = 2, widths = c(3.2,1))) +
    plot_layout(ncol = 1, heights = c(1,1.5))
  ggsave(pX, filename = paste0("./DiseaseGen/1.Disease gene Expression level.pdf"),width = 12,height = 12)
}
if(GenSet1$column == geneCard[geneCard %in% c(GenSet1$column, GenSet2$column)][1]){
  
  pX2 <- (plot_spacer() + plot_C[[paste0(GenSet1$row," ~ ",GenSet1$column)]] + plot_spacer() +
            plot_C[[paste0(GenSet2$row," ~ ",GenSet2$column)]] + plot_spacer() +
            plot_layout(ncol = 1, heights = c(0.1,1,0.1,1,0.1))) -
    plot_G$cor + plot_layout(ncol = 2, widths = c(1,1.5))
  ggsave(pX2, filename = paste0("./DiseaseGen/2.Disease gene Expression level.pdf"),width = 8,height = 8)
}else{
  
  pX2 <- (plot_spacer() + plot_C[[paste0(GenSet2$row," ~ ",GenSet2$column)]] + plot_spacer() +
            plot_C[[paste0(GenSet1$row," ~ ",GenSet1$column)]] + plot_spacer() +
            plot_layout(ncol = 1, heights = c(0.1,1,0.1,1,0.1))) -
    plot_G$cor + plot_layout(ncol = 2, widths = c(1,1.5))
  ggsave(pX2, filename = paste0("./DiseaseGen/2.Disease gene Expression level.pdf"),width = 8,height = 8)
}


gene="SH3BP5L"                  
logFCfilter=0.5                  
adjPfilter=0.05                   

library(limma)                

rt=read.table("out.expr.txt",sep="\t",header=T,check.names=F)        

rt=as.matrix(rt)
rownames(rt)=rt[,1]
exp=rt[,2:ncol(rt)]
dimnames=list(rownames(exp),colnames(exp))
rt=matrix(as.numeric(as.matrix(exp)),nrow=nrow(exp),dimnames=dimnames)
rt=avereps(rt)
rt=log2(rt+1)

low=rt[gene,]<=median(rt[gene,])
high=rt[gene,]>median(rt[gene,])
lowRT=rt[,low]
highRT=rt[,high]
conNum=ncol(lowRT)        
treatNum=ncol(highRT)    
rt=cbind(lowRT,highRT)

Type=c(rep("con",conNum),rep("treat",treatNum))
design <- model.matrix(~0+factor(Type))
colnames(design) <- c("con","treat")
fit <- lmFit(rt,design)
cont.matrix<-makeContrasts(treat-con,levels=design)
fit2 <- contrasts.fit(fit, cont.matrix)
fit2 <- eBayes(fit2)

allDiff=topTable(fit2,adjust='fdr',number=200000)
write.table(allDiff,file="SH3BP5L.xls",sep="\t",quote=F)

library(cowplot)
library(clusterProfiler)
library(enrichplot)
library(plyr)
library(ggrepel)
library(ggplot2)
library(RColorBrewer)
library(gridExtra)

Sys.setenv(LANGUAGE = "en") 
options(stringsAsFactors = FALSE)

selectedGeneID <- c("GZMA")                           

mycol <- c("darkgreen","chocolate4","blueviolet","#223D6C","#D20A13","#088247","#58CDD9","#7A142C","#5D90BA","#431A3D","#91612D","#6E568C","#E0367A","#D8D155","#64495D","#7CC767")

gsym.fc <- read.table("input.txt", header = T)
dim(gsym.fc)

gsym.id <- bitr(gsym.fc$SYMBOL, fromType = "SYMBOL", toType = "ENTREZID", OrgDb = "org.Hs.eg.db")

gsym.fc.id <- merge(gsym.fc, gsym.id, by="SYMBOL", all=F)

gsym.fc.id.sorted <- gsym.fc.id[order(gsym.fc.id$logFC, decreasing = T),]

id.fc <- gsym.fc.id.sorted$logFC
names(id.fc) <- gsym.fc.id.sorted$ENTREZID

kk <- gseKEGG(id.fc, organism = "hsa")

kk.gsym <- setReadable(kk, 'org.Hs.eg.db',
                       'ENTREZID')

sortkk <- kk.gsym[order(kk.gsym$enrichmentScore, decreasing = T),]

write.csv(sortkk,"gsea_output.csv", quote = F, row.names = F)            

geneSetID <- c("hsa04062", "hsa05330", "hsa04659")

for (i in geneSetID) {
  gseaplot(kk, i)
  myGeneList <- enrichplot:::gsInfo(kk, i)
  row.names(myGeneList) <- gsym.fc$gsym
  myGeneList$id <- gsym.fc$ENTREZID 
  write.csv(myGeneList, paste0("gsea_genelist_", i, "_group1.csv"))
}

x <- kk
geneList <- position <- NULL 

gsdata <- do.call(rbind, lapply(geneSetID, enrichplot:::gsInfo, object = x))
gsdata$gsym <- rep(gsym.fc.id.sorted$SYMBOL,3)                              

p.res <- ggplot(gsdata, aes_(x = ~x)) + xlab(NULL) +
  geom_line(aes_(y = ~runningScore, color= ~Description), size=1) +
  scale_color_manual(values = mycol) +

  geom_hline(yintercept = 0, lty = "longdash", lwd = 0.2) + 
  ylab("Enrichment\n Score") +
  
  theme_bw() +
  theme(panel.grid = element_blank()) + 
  
  theme(legend.position = "top", legend.title = element_blank(),
        legend.background = element_rect(fill = "transparent")) +
  
  theme(axis.text.y=element_text(size = 12, face = "bold"),
        axis.text.x=element_blank(),
        axis.ticks.x=element_blank(),
        axis.line.x=element_blank(),
        plot.margin=margin(t=.2, r = .2, b=0, l=.2, unit="cm"))

rel_heights <- c(1.5, .5, 1.5) 

i <- 0
for (term in unique(gsdata$Description)) {
  idx <- which(gsdata$ymin != 0 & gsdata$Description == term)
  gsdata[idx, "ymin"] <- i
  gsdata[idx, "ymax"] <- i + 1
  i <- i + 1
}


p2 <- ggplot(gsdata, aes_(x = ~x)) +
  geom_linerange(aes_(ymin=~ymin, ymax=~ymax, color=~Description)) +
  xlab(NULL) + ylab(NULL) + 
  scale_color_manual(values = mycol) + 
  
  theme_bw() +
  theme(panel.grid = element_blank()) + 
  
  theme(legend.position = "none",
        plot.margin = margin(t=-.1, b=0,unit="cm"),
        axis.ticks = element_blank(),
        axis.text = element_blank(),
        axis.line.x = element_blank()) +

  scale_y_continuous(expand=c(0,0))

df2 <- p.res$data
df2$y <- p.res$data$geneList[df2$x]
df2$gsym <- p.res$data$gsym[df2$x]

selectgenes <- data.frame(gsym = selectedGeneID)
selectgenes <- merge(selectgenes, df2, by = "gsym")
selectgenes <- selectgenes[selectgenes$position == 1,]
head(selectgenes)


p.pos <- ggplot(selectgenes, aes(x, y, fill = Description, color = Description, label = gsym)) + 
  geom_segment(data=df2, aes_(x=~x, xend=~x, y=~y, yend=0), 
               color = "grey") +
  geom_bar(position = "dodge", stat = "identity") +
  scale_fill_manual(values = mycol, guide=FALSE) + 
  scale_color_manual(values = mycol, guide=FALSE) + 
  
 
  geom_hline(yintercept = 0, lty = 2, lwd = 0.2) + 
  ylab("Ranked list\n metric") +
  xlab("Rank in ordered dataset") +
  
  theme_bw() +
  theme(axis.text.y=element_text(size = 12, face = "bold"),
        panel.grid = element_blank()) +

geom_text_repel(data = selectgenes, 
                show.legend = FALSE, 
                direction = "x", 
                ylim = c(2, NA),
                angle = 90, 
                size = 2.5, box.padding = unit(0.35, "lines"), 
                point.padding = unit(0.3, "lines")) +
  theme(plot.margin=margin(t = -.1, r = .2, b=.2, l=.2, unit="cm"))

plotlist <- list(p.res, p2, p.pos)
n <- length(plotlist)
plotlist[[n]] <- plotlist[[n]] +
  theme(axis.line.x = element_line(),
        axis.ticks.x = element_line(),
        axis.text.x = element_text(size = 12, face = "bold"))

plot_grid(plotlist = plotlist, ncol = 1, align="v", rel_heights = rel_heights)

ggsave("1.GSEA_multi_pathways.pdf", width=6, height=5)


library(clusterProfiler)
library(GOplot)
library(tidyverse)
library(data.table)
library(ggraph)
library(tidygraph)
library(dplyr)

sortkk <- kk.gsym[kk.gsym@result$Description %like% "Allograft rejection" | 
                    kk.gsym@result$Description %like% "Chemokine signaling pathway" | 
                    kk.gsym@result$Description %like% "Th17 cell differentiation",] 

go <- data.frame(Category = "KEGG",
                 ID = sortkk$ID,
                 Term = sortkk$Description, 
                 Genes = gsub("/", ", ", sortkk$core_enrichment), 
                 adj_pval = sortkk$p.adjust)

genelist <- data.frame(ID = gsym.fc.id$SYMBOL, logFC = gsym.fc.id$logFC)

circ <- circle_dat(go, genelist)
head(circ)

write.csv(circ[,c(3,5,6)],"very_easy_input.csv", quote = F, row.names = F)

df <- read.csv("very_easy_input.csv")
head(df)
source(file = "gather_graph_node.R")
source(file = "gather_graph_edge.R")
nodes <- gather_graph_node(df, index = c("term", "genes"), value = "logFC", root="all")
edges <- gather_graph_edge(df, index = c("term", "genes"), root = "all")
nodes <- nodes %>% mutate_at(c("node.level","node.branch"),as.character)
head(nodes, 10)

graph <- tbl_graph(nodes, edges)

gc <- ggraph(graph, layout = 'dendrogram', circular = TRUE) + 

  geom_edge_diagonal(aes(color = node1.node.branch,
                         filter=node1.node.level!="all"), 
                     alpha = 1/3,edge_width=1) + 
  geom_node_point(aes(size = node.size, 
                      color = node.branch,
                      filter=node.level!="all"), alpha = 1/3) + 
  scale_size(range = c(0.5,20)) + 
  theme(legend.position = "none") + 

  scale_edge_color_brewer(palette = "Set1") + 
  scale_color_brewer(palette = "Set1") +

  geom_node_text(
    aes(
      x = 1.048 * x,
      y = 1.048 * y, 
      label = node.short_name,
      angle = -((-node_angle(x, y) + 90) %% 180) + 90,
      filter = leaf,
      color = node.branch
    ),
    size = 3, hjust = 'outward') +
  

  geom_node_text(
    aes(label=node.short_name,
        filter = !leaf & (node.level != "all"),
        color = node.branch),
    fontface="bold",
    size=6,
    family="sans"
  ) + 
  theme(panel.background = element_rect(fill = NA)) +
  coord_cartesian(xlim=c(-1.3,1.3),ylim = c(-1.3,1.3)) 

gc


ggsave("ccgraph_color.pdf", width = 14, height = 14)

gc1 <- ggraph(graph, layout = 'dendrogram', circular = TRUE) + 

  geom_edge_diagonal(aes(color = node1.node.branch,
                         filter=node1.node.level!="all"), 
                     alpha = 0.5, 
                     edge_width=2.5) + 
  scale_edge_color_manual(values = c("#61C3ED","red","purple","darkgreen")) +

  geom_node_point(aes(size = node.size,
                      filter=node.level!="all"), 
                 
                  color = "#61C3ED") + 
  scale_size(range = c(0.5,10)) + 
  theme(legend.position = "none") + 
  

  geom_node_text(
    aes(
      x = 1.05 * x, 
      y = 1.05 * y, 
      label = node.short_name,
      angle = -((-node_angle(x, y) + 90) %% 180) + 90,
      filter = leaf
    ),
    color="black",
    size = 3, hjust = 'outward') +

  geom_node_text(
    aes(label=node.short_name,
        filter = !leaf & (node.level != "all")
    ),
    color="black",
    fontface="bold",
    size=6,
    family="sans"
  ) + 
  theme(panel.background = element_rect(fill = NA)) + 
  coord_cartesian(xlim=c(-1.3,1.3),ylim = c(-1.3,1.3)) 

gc1


ggsave("2.Ccgraph.pdf",width = 14,height = 14)
