# Supplementary material for: Integrated Mendelian Randomization and Single‐Cell Transcriptomics Analysis Identifies Critical Blood Biomarkers and Potential Mechanisms in Epilepsy
Source: CNS Neurosci Ther. 2025 Jan 3;31(1):e70172. doi: 10.1111/cns.70172 (PMC11702437; doi:10.1111/cns.70172)
Supplement: Supplementary file 2 — Appendix S1. [file CNS-31-e70172-s001.zip › Supplementary File 1/1_Code and Data for Bio+MR/group.txt]

Acc	Tissue
GSM4255766	Control
GSM4255768	Control
GSM4255769	Control
GSM4255772	Control
GSM4255775	Control
GSM4255776	Control
GSM4255779	Control
GSM4255780	Control
GSM4255782	Control
GSM4255786	Control
GSM4255787	Control
GSM4255789	Control
GSM4255790	Control
GSM4255793	Control
GSM4255796	Control
GSM4255797	Control
GSM4255800	Control
GSM4255804	Control
GSM4255807	Control
GSM4255808	Control
GSM4255811	Control
GSM4255817	Control
GSM4255821	Control
GSM4255826	Control
GSM4255835	Control
GSM4255838	Control
GSM4255841	Control
GSM4255844	Control
GSM4255852	Control
GSM4255855	Control
GSM4255857	Control
GSM4255861	Control
GSM4255864	Control
GSM4255867	Control
GSM4255870	Control
GSM4255873	Control
GSM4255876	Control
GSM4255879	Control
GSM4255884	Control
GSM4255885	Control
GSM4255886	Control
GSM4255887	Control
GSM4255888	Control
GSM4255889	Control
GSM4255890	Control
GSM4255891	Control
GSM4255892	Control
GSM4255893	Control
GSM4255894	Control
GSM4255895	Control
GSM4255770	Disease
GSM4255778	Disease
GSM4255784	Disease
GSM4255792	Disease
GSM4255810	Disease
GSM4255813	Disease
GSM4255815	Disease
GSM4255816	Disease
GSM4255818	Disease
GSM4255822	Disease
GSM4255825	Disease
GSM4255828	Disease
GSM4255829	Disease
GSM4255832	Disease
GSM4255833	Disease
GSM4255836	Disease
GSM4255837	Disease
GSM4255840	Disease
GSM4255847	Disease
GSM4255851	Disease
GSM4255856	Disease
GSM4255860	Disease
GSM4255862	Disease
GSM4255863	Disease
GSM4255865	Disease
GSM4255868	Disease
GSM4255871	Disease
GSM4255872	Disease
GSM4255874	Disease
GSM4255877	Disease
GSM4255878	Disease
GSM4255880	Disease
GSM4255882	Disease
GSM4255883	Disease
