# Supplementary material for: Integrated Mendelian Randomization and Single‐Cell Transcriptomics Analysis Identifies Critical Blood Biomarkers and Potential Mechanisms in Epilepsy
Source: CNS Neurosci Ther. 2025 Jan 3;31(1):e70172. doi: 10.1111/cns.70172 (PMC11702437; doi:10.1111/cns.70172)
Supplement: Supplementary file 2 — Appendix S1. [file CNS-31-e70172-s001.zip › Supplementary File 1/1_Code and Data for Bio+MR/MF_Sensitive analysis/CDC25B.txt]

exposure	outcome	id.exposure	id.outcome	samplesize	SNP	b	se	p
|| id:eqtl-a-ENSG00000101224	Epilepsy || id:ebi-a-GCST90018840	eqtl-a-ENSG00000101224	ebi-a-GCST90018840	458310	rs1056720	-0.0685484989670171	0.100796438599354	0.496460987157937
|| id:eqtl-a-ENSG00000101224	Epilepsy || id:ebi-a-GCST90018840	eqtl-a-ENSG00000101224	ebi-a-GCST90018840	458310	rs259981	-0.0700406536139899	0.0360172107346712	0.0518178368883513
|| id:eqtl-a-ENSG00000101224	Epilepsy || id:ebi-a-GCST90018840	eqtl-a-ENSG00000101224	ebi-a-GCST90018840	458310	rs58264798	-0.0698656886115503	0.0359734874298047	0.0521196841617102
|| id:eqtl-a-ENSG00000101224	Epilepsy || id:ebi-a-GCST90018840	eqtl-a-ENSG00000101224	ebi-a-GCST90018840	458310	rs6037671	-0.0791077994779431	0.0361001789968239	0.0284271309251521
|| id:eqtl-a-ENSG00000101224	Epilepsy || id:ebi-a-GCST90018840	eqtl-a-ENSG00000101224	ebi-a-GCST90018840	458310	rs6037680	-0.0790887844496632	0.0367542161203059	0.0314108327604105
|| id:eqtl-a-ENSG00000101224	Epilepsy || id:ebi-a-GCST90018840	eqtl-a-ENSG00000101224	ebi-a-GCST90018840	458310	rs6133053	-0.0687646171603239	0.0360110655067435	0.0561922981273796
|| id:eqtl-a-ENSG00000101224	Epilepsy || id:ebi-a-GCST90018840	eqtl-a-ENSG00000101224	ebi-a-GCST90018840	458310	All	-0.0732006060906299	0.0357108333940879	0.0403824759729958
