# Supplementary material for: Integrated Mendelian Randomization and Single‐Cell Transcriptomics Analysis Identifies Critical Blood Biomarkers and Potential Mechanisms in Epilepsy
Source: CNS Neurosci Ther. 2025 Jan 3;31(1):e70172. doi: 10.1111/cns.70172 (PMC11702437; doi:10.1111/cns.70172)
Supplement: Supplementary file 2 — Appendix S1. [file CNS-31-e70172-s001.zip › Supplementary File 1/1_Code and Data for Bio+MR/MF_Sensitive analysis/DNMT1.txt]

exposure	outcome	id.exposure	id.outcome	samplesize	SNP	b	se	p
|| id:eqtl-a-ENSG00000130816	Epilepsy || id:ebi-a-GCST90018840	eqtl-a-ENSG00000130816	ebi-a-GCST90018840	458310	rs1354034	-0.501024435151699	0.235032462066674	0.0330295093840612
|| id:eqtl-a-ENSG00000130816	Epilepsy || id:ebi-a-GCST90018840	eqtl-a-ENSG00000130816	ebi-a-GCST90018840	458310	rs281437	-0.393459642665891	0.236597632990025	0.0963143145735841
|| id:eqtl-a-ENSG00000130816	Epilepsy || id:ebi-a-GCST90018840	eqtl-a-ENSG00000130816	ebi-a-GCST90018840	458310	rs34856868	-0.373974654869154	0.228966138951081	0.102402005626836
|| id:eqtl-a-ENSG00000130816	Epilepsy || id:ebi-a-GCST90018840	eqtl-a-ENSG00000130816	ebi-a-GCST90018840	458310	All	-0.422084385104949	0.190620702889622	0.0268106866452777
