# Supplementary material for: Integrated Mendelian Randomization and Single‐Cell Transcriptomics Analysis Identifies Critical Blood Biomarkers and Potential Mechanisms in Epilepsy
Source: CNS Neurosci Ther. 2025 Jan 3;31(1):e70172. doi: 10.1111/cns.70172 (PMC11702437; doi:10.1111/cns.70172)
Supplement: Supplementary file 2 — Appendix S1. [file CNS-31-e70172-s001.zip › Supplementary File 1/1_Code and Data for Bio+MR/MF_Sensitive analysis/FGD3.txt]

exposure	outcome	id.exposure	id.outcome	samplesize	SNP	b	se	p
|| id:eqtl-a-ENSG00000127084	Epilepsy || id:ebi-a-GCST90018840	eqtl-a-ENSG00000127084	ebi-a-GCST90018840	458310	rs10992543	0.05577631381788	0.0638910088738561	0.382667658343369
|| id:eqtl-a-ENSG00000127084	Epilepsy || id:ebi-a-GCST90018840	eqtl-a-ENSG00000127084	ebi-a-GCST90018840	458310	rs11788432	0.126430455107718	0.0422359817614172	0.00275860776840175
|| id:eqtl-a-ENSG00000127084	Epilepsy || id:ebi-a-GCST90018840	eqtl-a-ENSG00000127084	ebi-a-GCST90018840	458310	rs143867248	0.10028216592448	0.036935793265066	0.00662677129663858
|| id:eqtl-a-ENSG00000127084	Epilepsy || id:ebi-a-GCST90018840	eqtl-a-ENSG00000127084	ebi-a-GCST90018840	458310	rs1936400	0.0901106587620483	0.0379211815064401	0.0174890445663313
|| id:eqtl-a-ENSG00000127084	Epilepsy || id:ebi-a-GCST90018840	eqtl-a-ENSG00000127084	ebi-a-GCST90018840	458310	rs2013208	0.0969622699509584	0.037166027381671	0.00908350599564597
|| id:eqtl-a-ENSG00000127084	Epilepsy || id:ebi-a-GCST90018840	eqtl-a-ENSG00000127084	ebi-a-GCST90018840	458310	All	0.0983478901548581	0.0367737546759603	0.00748621240094713
