# Supplementary material for: Integrated Mendelian Randomization and Single‐Cell Transcriptomics Analysis Identifies Critical Blood Biomarkers and Potential Mechanisms in Epilepsy
Source: CNS Neurosci Ther. 2025 Jan 3;31(1):e70172. doi: 10.1111/cns.70172 (PMC11702437; doi:10.1111/cns.70172)
Supplement: Supplementary file 2 — Appendix S1. [file CNS-31-e70172-s001.zip › Supplementary File 1/1_Code and Data for Bio+MR/MF_Sensitive analysis/GZMA.txt]

exposure	outcome	id.exposure	id.outcome	samplesize	SNP	b	se	p
|| id:eqtl-a-ENSG00000145649	Epilepsy || id:ebi-a-GCST90018840	eqtl-a-ENSG00000145649	ebi-a-GCST90018840	458310	rs1375493	-0.17280529894953	0.0668084786890678	0.00969344060711608
|| id:eqtl-a-ENSG00000145649	Epilepsy || id:ebi-a-GCST90018840	eqtl-a-ENSG00000145649	ebi-a-GCST90018840	458310	rs2247056	-0.132579808003848	0.0680200527756678	0.0512801080037288
|| id:eqtl-a-ENSG00000145649	Epilepsy || id:ebi-a-GCST90018840	eqtl-a-ENSG00000145649	ebi-a-GCST90018840	458310	rs58433852	-0.160223712058479	0.0967448296937142	0.0976919432068819
|| id:eqtl-a-ENSG00000145649	Epilepsy || id:ebi-a-GCST90018840	eqtl-a-ENSG00000145649	ebi-a-GCST90018840	458310	rs66846694	-0.162235454556164	0.0670330913240384	0.0155107211415741
|| id:eqtl-a-ENSG00000145649	Epilepsy || id:ebi-a-GCST90018840	eqtl-a-ENSG00000145649	ebi-a-GCST90018840	458310	rs6891823	-0.163843024567224	0.0702823199137677	0.0197421559532285
|| id:eqtl-a-ENSG00000145649	Epilepsy || id:ebi-a-GCST90018840	eqtl-a-ENSG00000145649	ebi-a-GCST90018840	458310	rs6946509	-0.174314852880939	0.0662887535615221	0.00854780032773113
|| id:eqtl-a-ENSG00000145649	Epilepsy || id:ebi-a-GCST90018840	eqtl-a-ENSG00000145649	ebi-a-GCST90018840	458310	rs7127307	-0.175389195074065	0.06681036890013	0.00866033581729279
|| id:eqtl-a-ENSG00000145649	Epilepsy || id:ebi-a-GCST90018840	eqtl-a-ENSG00000145649	ebi-a-GCST90018840	458310	rs76397434	-0.173230160235592	0.0660759171580182	0.00874965734074384
|| id:eqtl-a-ENSG00000145649	Epilepsy || id:ebi-a-GCST90018840	eqtl-a-ENSG00000145649	ebi-a-GCST90018840	458310	rs9303277	-0.150715903301752	0.0679953805093062	0.0266531104657091
|| id:eqtl-a-ENSG00000145649	Epilepsy || id:ebi-a-GCST90018840	eqtl-a-ENSG00000145649	ebi-a-GCST90018840	458310	All	-0.163193991310578	0.0654252666471242	0.0126185453968785
