# Supplementary material for: Integrated Mendelian Randomization and Single‐Cell Transcriptomics Analysis Identifies Critical Blood Biomarkers and Potential Mechanisms in Epilepsy
Source: CNS Neurosci Ther. 2025 Jan 3;31(1):e70172. doi: 10.1111/cns.70172 (PMC11702437; doi:10.1111/cns.70172)
Supplement: Supplementary file 2 — Appendix S1. [file CNS-31-e70172-s001.zip › Supplementary File 1/1_Code and Data for Bio+MR/MF_Sensitive analysis/MTX1.txt]

exposure	outcome	id.exposure	id.outcome	samplesize	SNP	b	se	p
|| id:eqtl-a-ENSG00000173171	Epilepsy || id:ebi-a-GCST90018840	eqtl-a-ENSG00000173171	ebi-a-GCST90018840	458310	rs143522632	-0.259961128984847	0.103194492404857	0.0117642662938054
|| id:eqtl-a-ENSG00000173171	Epilepsy || id:ebi-a-GCST90018840	eqtl-a-ENSG00000173171	ebi-a-GCST90018840	458310	rs149007767	-0.281282489551063	0.110743536242102	0.0110869907023024
|| id:eqtl-a-ENSG00000173171	Epilepsy || id:ebi-a-GCST90018840	eqtl-a-ENSG00000173171	ebi-a-GCST90018840	458310	rs3184504	-0.23050890654644	0.0819753984651765	0.00492455471428625
|| id:eqtl-a-ENSG00000173171	Epilepsy || id:ebi-a-GCST90018840	eqtl-a-ENSG00000173171	ebi-a-GCST90018840	458310	rs370545	-0.494649355803316	0.150555967435558	0.00101807003440657
|| id:eqtl-a-ENSG00000173171	Epilepsy || id:ebi-a-GCST90018840	eqtl-a-ENSG00000173171	ebi-a-GCST90018840	458310	rs55793580	-0.251295048873016	0.109572053345825	0.0218236734019918
|| id:eqtl-a-ENSG00000173171	Epilepsy || id:ebi-a-GCST90018840	eqtl-a-ENSG00000173171	ebi-a-GCST90018840	458310	All	-0.27235297160004	0.0943707652523902	0.00390186041825628
