# Supplementary material for: Integrated Mendelian Randomization and Single‐Cell Transcriptomics Analysis Identifies Critical Blood Biomarkers and Potential Mechanisms in Epilepsy
Source: CNS Neurosci Ther. 2025 Jan 3;31(1):e70172. doi: 10.1111/cns.70172 (PMC11702437; doi:10.1111/cns.70172)
Supplement: Supplementary file 2 — Appendix S1. [file CNS-31-e70172-s001.zip › Supplementary File 1/1_Code and Data for Bio+MR/MF_Sensitive analysis/RAF1.txt]

exposure	outcome	id.exposure	id.outcome	samplesize	SNP	b	se	p
|| id:eqtl-a-ENSG00000132155	Epilepsy || id:ebi-a-GCST90018840	eqtl-a-ENSG00000132155	ebi-a-GCST90018840	458310	rs11881751	0.224849845740828	0.115739541855958	0.0520496610325538
|| id:eqtl-a-ENSG00000132155	Epilepsy || id:ebi-a-GCST90018840	eqtl-a-ENSG00000132155	ebi-a-GCST90018840	458310	rs149007767	0.256020838470304	0.0846588321361645	0.00249334425794084
|| id:eqtl-a-ENSG00000132155	Epilepsy || id:ebi-a-GCST90018840	eqtl-a-ENSG00000132155	ebi-a-GCST90018840	458310	rs4684871	-0.0639064253157745	0.215562383546556	0.766875972360605
|| id:eqtl-a-ENSG00000132155	Epilepsy || id:ebi-a-GCST90018840	eqtl-a-ENSG00000132155	ebi-a-GCST90018840	458310	All	0.218838031721879	0.0830427005725652	0.0084076064791371
