# Supplementary material for: Integrated Mendelian Randomization and Single‐Cell Transcriptomics Analysis Identifies Critical Blood Biomarkers and Potential Mechanisms in Epilepsy
Source: CNS Neurosci Ther. 2025 Jan 3;31(1):e70172. doi: 10.1111/cns.70172 (PMC11702437; doi:10.1111/cns.70172)
Supplement: Supplementary file 2 — Appendix S1. [file CNS-31-e70172-s001.zip › Supplementary File 1/1_Code and Data for Bio+MR/MF_Sensitive analysis/SH3BP5L.txt]

exposure	outcome	id.exposure	id.outcome	samplesize	SNP	b	se	p
|| id:eqtl-a-ENSG00000175137	Epilepsy || id:ebi-a-GCST90018840	eqtl-a-ENSG00000175137	ebi-a-GCST90018840	458310	rs1354034	0.125164108714771	0.0554016115667425	0.0238700626455664
|| id:eqtl-a-ENSG00000175137	Epilepsy || id:ebi-a-GCST90018840	eqtl-a-ENSG00000175137	ebi-a-GCST90018840	458310	rs28435482	0.109466858578313	0.0540999221387186	0.0430298750963028
|| id:eqtl-a-ENSG00000175137	Epilepsy || id:ebi-a-GCST90018840	eqtl-a-ENSG00000175137	ebi-a-GCST90018840	458310	rs35877082	0.0744624611242311	0.10991900956558	0.498133016641279
|| id:eqtl-a-ENSG00000175137	Epilepsy || id:ebi-a-GCST90018840	eqtl-a-ENSG00000175137	ebi-a-GCST90018840	458310	rs4065321	0.111278712561272	0.0549992795560715	0.0430447181863542
|| id:eqtl-a-ENSG00000175137	Epilepsy || id:ebi-a-GCST90018840	eqtl-a-ENSG00000175137	ebi-a-GCST90018840	458310	rs56388170	0.117451781930498	0.0554263463140756	0.0340853531387813
|| id:eqtl-a-ENSG00000175137	Epilepsy || id:ebi-a-GCST90018840	eqtl-a-ENSG00000175137	ebi-a-GCST90018840	458310	rs75810186	0.0925042218541973	0.0575085708713962	0.107719302117893
|| id:eqtl-a-ENSG00000175137	Epilepsy || id:ebi-a-GCST90018840	eqtl-a-ENSG00000175137	ebi-a-GCST90018840	458310	All	0.109634378632029	0.0540942731419235	0.0426902361487273
