# Supplementary material for: Integrated Mendelian Randomization and Single‐Cell Transcriptomics Analysis Identifies Critical Blood Biomarkers and Potential Mechanisms in Epilepsy
Source: CNS Neurosci Ther. 2025 Jan 3;31(1):e70172. doi: 10.1111/cns.70172 (PMC11702437; doi:10.1111/cns.70172)
Supplement: Supplementary file 2 — Appendix S1. [file CNS-31-e70172-s001.zip › Supplementary File 1/1_Code and Data for Bio+MR/MF_Sensitive analysis/SSH2.txt]

exposure	outcome	id.exposure	id.outcome	samplesize	SNP	b	se	p
|| id:eqtl-a-ENSG00000141298	Epilepsy || id:ebi-a-GCST90018840	eqtl-a-ENSG00000141298	ebi-a-GCST90018840	458310	rs149007767	-0.144272389221811	0.0364421894967687	7.52835986177621e-05
|| id:eqtl-a-ENSG00000141298	Epilepsy || id:ebi-a-GCST90018840	eqtl-a-ENSG00000141298	ebi-a-GCST90018840	458310	rs16964813	-0.131777249615993	0.0362236803436657	0.000274895936883838
|| id:eqtl-a-ENSG00000141298	Epilepsy || id:ebi-a-GCST90018840	eqtl-a-ENSG00000141298	ebi-a-GCST90018840	458310	rs55797987	-0.14251661170226	0.101723258861583	0.161207235365407
|| id:eqtl-a-ENSG00000141298	Epilepsy || id:ebi-a-GCST90018840	eqtl-a-ENSG00000141298	ebi-a-GCST90018840	458310	rs56388170	-0.142344750233156	0.0355924515771714	6.35311745517093e-05
|| id:eqtl-a-ENSG00000141298	Epilepsy || id:ebi-a-GCST90018840	eqtl-a-ENSG00000141298	ebi-a-GCST90018840	458310	All	-0.13960209238345	0.0353471263504857	7.83274136559145e-05
