# Supplementary material for: Integrated Mendelian Randomization and Single‐Cell Transcriptomics Analysis Identifies Critical Blood Biomarkers and Potential Mechanisms in Epilepsy
Source: CNS Neurosci Ther. 2025 Jan 3;31(1):e70172. doi: 10.1111/cns.70172 (PMC11702437; doi:10.1111/cns.70172)
Supplement: Supplementary file 2 — Appendix S1. [file CNS-31-e70172-s001.zip › Supplementary File 1/1_Code and Data for Bio+MR/MF_Table.xls]

SNP	chr	pos	effect_allele	other_allele	beta	se	pval	Symbol
rs73205319	3	127608091	T	G	0.141622	0.0250073	1.48751e-08	ABTB1
rs116368263	3	127640754	T	C	0.272581	0.0513693	1.11931e-07	ABTB1
rs782441	3	127412573	T	C	-0.16964	0.0155538	1.06955e-27	ABTB1
rs72968955	3	127215535	T	C	0.566472	0.0135332	1e-200	ABTB1
rs141288242	3	126983959	T	C	-0.301707	0.046854	1.1995e-10	ABTB1
rs6439082	3	127475356	T	C	-0.177564	0.0169903	1.44977e-25	ABTB1
rs149110519	6	144385777	T	C	-0.147829	0.0266287	2.83067e-08	ABTB1
rs8073060	17	33875262	A	T	0.0672089	0.0129062	1.91501e-07	ABTB1
rs28498283	2	43360065	T	A	0.0658763	0.0136559	1.40851e-06	ALDOA
rs13165424	5	154353012	G	A	0.0792248	0.0133733	3.14203e-09	ALDOA
rs35979828	12	54685880	T	C	-0.143754	0.0256206	2.01159e-08	ALDOA
rs12478601	2	43721508	T	C	0.0679934	0.0120246	1.5621e-08	ALOX5
rs12485444	3	188135783	A	T	0.0617153	0.0118942	2.11651e-07	ALOX5
rs149110519	6	144385777	T	C	-0.120355	0.0266385	6.23677e-06	ALOX5
rs56388170	7	28724374	T	G	-0.113784	0.0130924	3.59253e-18	ALOX5
rs35300270	10	45892260	T	C	-0.377516	0.0245202	1.7358e-53	ALOX5
rs117131030	10	45089392	T	C	-0.303695	0.044054	5.4325e-12	ALOX5
rs61854878	10	45736656	T	G	0.402618	0.0434896	2.09074e-20	ALOX5
rs4949006	10	46012620	T	C	0.31782	0.0118458	1.44544e-158	ALOX5
rs10484561	6	32665420	G	T	0.093663	0.0186569	5.16179e-07	BCL11B
rs653178	12	112007756	T	C	-0.0602979	0.011931	4.32653e-07	BCL11B
rs2266961	22	21928597	G	C	-0.0652838	0.0146514	8.35815e-06	BCL11B
rs6540556	1	209936631	A	G	0.0636486	0.0140056	5.50922e-06	BCL6
rs6701752	1	236102886	A	G	0.104162	0.0201275	2.27672e-07	BCL6
rs3172469	3	187459088	G	T	0.170408	0.013401	4.81948e-37	BCL6
rs2378350	3	187579884	C	T	0.0636168	0.0119017	9.02173e-08	BCL6
rs12630483	3	187787646	G	A	0.121659	0.0166107	2.40713e-13	BCL6
rs56034878	3	187631778	A	G	-0.0841457	0.0147301	1.1126e-08	BCL6
rs9464760	6	15180506	C	G	0.0978469	0.0216701	6.32572e-06	BCL6
rs149110519	6	144385777	T	C	0.125693	0.0266367	2.37471e-06	BCL6
rs7846314	8	61650831	T	A	-0.0712083	0.0155361	4.57036e-06	BCL6
rs1077989	14	67975822	C	A	-0.0528944	0.0119083	8.91271e-06	BCL6
rs4065321	17	38143548	T	C	-0.0572666	0.0119313	1.58979e-06	BCL6
rs7210990	17	16170764	A	C	0.12557	0.0118643	3.54324e-26	BCL6
rs1815717	10	43366737	A	C	-0.426189	0.034758	1.45613e-34	BMS1
rs1255409	10	42981189	C	T	0.0562373	0.0119544	2.54859e-06	BMS1
rs9303525	17	44187257	G	A	-0.0658732	0.0148695	9.41456e-06	BMS1
rs422951	6	32188383	C	T	-0.0593639	0.0119085	6.19627e-07	C19orf53
rs1131017	12	56435929	G	C	0.0620326	0.0121416	3.23527e-07	C19orf53
rs76781192	19	13991136	A	G	-0.224889	0.0355589	2.5422e-10	C19orf53
rs1559153	19	13884312	G	A	-0.577104	0.012674	1e-200	C19orf53
rs12466022	2	43359061	A	C	-0.0683852	0.0135545	4.52574e-07	CASP4
rs149110519	6	144385777	T	C	-0.266498	0.0265632	1.09597e-23	CASP4
rs149007767	7	50370254	T	C	0.0797103	0.0166681	1.73388e-06	CASP4
rs10895735	11	104700048	G	A	-0.104491	0.013546	1.22124e-14	CASP4
rs4556512	11	105381754	A	G	-0.12668	0.022184	1.12839e-08	CASP4
rs666695	11	104826624	C	G	-0.161069	0.0121946	7.86865e-40	CASP4
rs72979875	11	105257362	T	C	-0.389068	0.0483644	8.65366e-16	CASP4
rs8078723	17	38166879	C	T	0.111874	0.0122261	5.67283e-20	CASP4
rs798034	1	117312119	G	A	-0.181323	0.0206453	1.59184e-18	CD2
rs4271251	1	117257351	T	G	-0.0774831	0.0144461	8.14892e-08	CD2
rs13401811	2	111616104	A	G	-0.0669385	0.0151178	9.51985e-06	CD2
rs7578575	2	25488819	A	T	0.0610912	0.0131964	3.67079e-06	CD2
rs1354034	3	56849749	C	T	-0.0551738	0.0122415	6.57506e-06	CD2
rs11954020	5	35883251	G	C	0.0587169	0.0121081	1.2396e-06	CD2
rs9296009	6	32114515	T	A	0.0842598	0.0150043	1.9588e-08	CD2
rs9420589	10	94450233	T	G	-0.0851126	0.0120051	1.34307e-12	CD2
rs6679677	1	114303808	A	C	-0.104201	0.0192316	6.02019e-08	CD247
rs2949669	1	167417884	T	C	0.395619	0.0119022	1e-200	CD247
rs1404567	1	167408874	G	A	-0.133857	0.0174098	1.48525e-14	CD247
rs10489481	1	185391167	A	G	0.0892901	0.0127971	3.00677e-12	CD247
rs11708026	3	18741802	G	A	0.0847782	0.0176673	1.59941e-06	CD247
rs9272219	6	32602269	T	G	0.0607087	0.013197	4.22493e-06	CD247
rs7025728	9	139932927	A	G	-0.0670255	0.0131397	3.37863e-07	CD247
rs2617170	12	10560957	C	T	-0.0757295	0.0126224	1.98048e-09	CD247
rs55908509	19	16442019	A	G	-0.0604292	0.012663	1.82222e-06	CD247
rs2516399	6	31481299	G	A	-0.104921	0.0199041	1.35391e-07	CD3D
rs10739695	9	130527677	G	A	0.0551633	0.0120095	4.36084e-06	CD3D
rs2497306	10	94485211	C	A	-0.083539	0.0118827	2.06253e-12	CD3D
rs2276423	11	118210106	C	G	-0.206634	0.0135238	1.0522e-52	CD3D
rs773125	12	56394954	G	A	-0.0755475	0.0123108	8.41996e-10	CD3D
rs2617170	12	10560957	C	T	0.0747223	0.0126229	3.2273e-09	CD3D
rs2516399	6	31481299	G	A	-0.104921	0.0199041	1.35391e-07	CD6
rs10739695	9	130527677	G	A	0.0551633	0.0120095	4.36084e-06	CD6
rs2497306	10	94485211	C	A	-0.083539	0.0118827	2.06253e-12	CD6
rs2276423	11	118210106	C	G	-0.206634	0.0135238	1.0522e-52	CD6
rs773125	12	56394954	G	A	-0.0755475	0.0123108	8.41996e-10	CD6
rs2617170	12	10560957	C	T	0.0747223	0.0126229	3.2273e-09	CD6
rs7431849	3	111322854	G	A	0.612839	0.0142627	1e-200	CD96
rs34431304	3	111555879	G	C	-0.193087	0.0230717	5.81032e-17	CD96
rs1846179	3	111246365	A	G	0.0859404	0.0151589	1.43301e-08	CD96
rs17281276	3	111240906	A	G	0.264656	0.0137911	4.45246e-82	CD96
rs11967684	6	31199766	A	G	0.0744346	0.0123549	1.69531e-09	CD96
rs12212193	6	90996769	G	A	0.0605394	0.0119657	4.21017e-07	CD96
rs58264798	20	4075515	A	G	0.066203	0.0141914	3.08617e-06	CDC25B
rs259981	20	57748369	A	T	-0.0674271	0.0123186	4.40981e-08	CDC25B
rs1056720	20	3784110	T	C	-0.51849	0.0133058	1e-200	CDC25B
rs6037671	20	3807608	C	T	-0.0840829	0.0139582	1.70161e-09	CDC25B
rs6037680	20	3855398	T	C	-0.15701	0.0172584	9.23422e-20	CDC25B
rs6133053	20	3633240	A	G	-0.0952626	0.0202157	2.44822e-06	CDC25B
rs6871748	5	35885982	C	T	-0.0644633	0.0134903	1.76518e-06	CDR2
rs2523696	6	31414731	T	C	-0.0581615	0.0125543	3.60396e-06	CDR2
rs11074510	16	22292935	G	C	-0.828026	0.0210615	1e-200	CDR2
rs71374885	16	21659123	T	C	-0.205666	0.0442539	3.35823e-06	CDR2
rs140957036	16	22165336	G	A	0.563259	0.0515956	9.60285e-28	CDR2
rs28691226	16	22306751	C	A	-0.782292	0.0406257	1.25228e-82	CDR2
rs4810485	20	44747947	G	T	0.0615593	0.0136777	6.76986e-06	CDR2
rs144281887	8	100990500	C	T	0.353572	0.0488069	4.35011e-13	COX6C
rs3134175	8	100393118	A	T	-0.0743929	0.015517	1.63159e-06	COX6C
rs13265660	8	100828159	A	G	0.606641	0.015529	1e-200	COX6C
rs6974831	7	99131605	G	A	-0.397369	0.0293608	9.85145e-42	CPSF4
rs138122914	7	99203031	A	C	0.10434	0.0130601	1.35831e-15	CPSF4
rs7542064	1	207440518	T	C	0.141022	0.0315028	7.59119e-06	CR1
rs115290463	1	207696672	G	A	-0.594862	0.0317391	2.24182e-78	CR1
rs113698814	1	207678128	G	A	0.204027	0.0452579	6.54425e-06	CR1
rs115973822	1	208007032	G	T	0.23939	0.042058	1.2571e-08	CR1
rs311318	1	207620574	C	T	-0.248288	0.0359844	5.19996e-12	CR1
rs16895831	6	42515791	T	C	0.0981338	0.0145956	1.77542e-11	CR1
rs149007767	7	50370254	T	C	0.134131	0.0166434	7.6913e-16	CR1
rs149007767	7	50370254	T	C	0.099487	0.0166606	2.35229e-09	CRLF3
rs2525580	17	29766425	T	C	-0.0773071	0.0118863	7.83249e-11	CRLF3
rs9891769	17	29080783	A	T	-0.631083	0.0181752	1e-200	CRLF3
rs2235982	6	33380804	G	A	-0.417156	0.0182202	5.188e-116	CUTA
rs475982	6	33581091	G	A	0.106337	0.0203255	1.68051e-07	CUTA
rs55633573	16	88842866	T	C	-0.102292	0.0180044	1.33441e-08	CYBA
rs1049254	16	88709828	G	A	-0.311347	0.0119909	1.22462e-148	CYBA
rs12597572	16	88656044	G	A	-0.17596	0.0151207	2.66624e-31	CYBA
rs4646482	1	47271600	G	A	0.130634	0.0146421	4.58775e-19	CYP4B1
rs67527134	16	11357039	A	G	-0.144195	0.0188915	2.29351e-14	DEXI
rs6498135	16	11034933	G	A	-0.448967	0.0114926	1e-200	DEXI
rs75647313	10	75155340	A	G	-0.335881	0.0429021	4.91813e-15	DNAJC9
rs7092989	10	74862134	C	T	-0.284616	0.022416	6.14469e-37	DNAJC9
rs34856868	1	92554283	A	G	-0.174663	0.0384467	5.54587e-06	DNMT1
rs1354034	3	56849749	C	T	-0.0558535	0.0122413	5.05243e-06	DNMT1
rs6511685	19	10287635	T	A	0.299644	0.0116333	2.66073e-146	DNMT1
rs281437	19	10397238	T	C	0.0717838	0.0138571	2.21651e-07	DNMT1
rs7571953	2	225389789	T	C	-0.121308	0.017068	1.1825e-12	DOCK10
rs436427	2	225913564	A	G	-0.295481	0.0116616	1.21899e-141	DOCK10
rs6436515	2	225727663	T	C	0.611812	0.0157976	1e-200	DOCK10
rs2124440	2	182328214	A	G	-0.0536335	0.011956	7.26407e-06	DOCK10
rs597808	12	111973358	G	A	-0.0867093	0.0118946	3.09956e-13	DOCK10
rs13330176	16	86019087	A	T	-0.0707018	0.0144401	9.7708e-07	DOCK10
rs1882033	12	67819376	G	A	0.0711813	0.0118988	2.20141e-09	DYRK2
rs75634192	2	71948947	A	C	-0.15966	0.0324123	8.39305e-07	DYSF
rs429598	2	71410890	T	C	-0.125392	0.0125437	1.57725e-23	DYSF
rs4852258	2	71678532	C	T	-0.463547	0.0180647	3.25087e-145	DYSF
rs2158799	7	28277107	G	C	-0.0634544	0.0122878	2.4173e-07	DYSF
rs56388170	7	28724374	T	G	-0.160876	0.0130573	6.98232e-35	DYSF
rs4766578	12	111904371	A	T	-0.0653427	0.0119138	4.1441e-08	DYSF
rs8026803	15	80260014	C	T	0.0650611	0.0137725	2.31249e-06	DYSF
rs8078723	17	38166879	C	T	0.0575781	0.0122527	2.6118e-06	DYSF
rs17561351	19	45372329	G	A	-0.114168	0.0252949	6.37353e-06	DYSF
rs61775750	1	43594599	T	C	-0.168565	0.0242837	3.87704e-12	EBNA1BP2
rs1691287	1	43635381	G	A	0.390691	0.0132328	1.39959e-191	EBNA1BP2
rs17564829	17	44006601	C	T	-0.0703293	0.0150106	2.79409e-06	EBNA1BP2
rs7019752	9	139823670	T	C	-0.10989	0.0190408	7.86158e-09	EDF1
rs1002777	11	125444604	T	C	-0.18666	0.0123344	9.75214e-52	EI24
rs555144	11	125550239	C	T	-0.104966	0.0135441	9.18967e-15	EI24
rs7501939	17	36101156	C	T	-0.0552489	0.0122403	6.37353e-06	EI24
rs1250563	10	81047383	C	G	0.057163	0.0127747	7.65544e-06	ETS1
rs55836957	11	128168631	A	C	-0.117875	0.0140825	5.74249e-17	ETS1
rs61907765	11	128391937	T	C	0.0927133	0.014531	1.76628e-10	ETS1
rs1191034	14	100434403	T	C	-0.232073	0.0166886	5.80898e-44	EVL
rs61992880	14	100657583	T	C	0.28624	0.0314629	9.23422e-20	EVL
rs7909581	10	94713055	C	T	-0.123683	0.0129761	1.54882e-21	EXOC6
rs7310615	12	111865049	G	C	-0.0592076	0.0119267	6.89144e-07	EXOC6
rs7210990	17	16170764	A	C	-0.0568707	0.0119016	1.76518e-06	EXOC6
rs519113	19	45376284	G	C	-0.0661336	0.0144041	4.40281e-06	EXOC6
rs6700241	1	161500975	G	A	0.186062	0.0146199	4.21891e-37	FCGR2A
rs149110519	6	144385777	T	C	-0.127052	0.0266363	1.8423e-06	FCGR2A
rs149007767	7	50370254	T	C	0.148245	0.0166349	5.03037e-19	FCGR2A
rs4065321	17	38143548	T	C	-0.0814537	0.0119213	8.35026e-12	FCGR2A
rs681383	18	8323984	A	T	-0.109019	0.02269	1.5506e-06	FCGR2A
rs2013208	3	50129399	T	C	-0.0748691	0.0119091	3.24489e-10	FGD3
rs143867248	9	95335271	A	G	-0.112717	0.024814	5.55648e-06	FGD3
rs10992543	9	95695171	T	C	1.04071	0.0262713	1e-200	FGD3
rs11788432	9	95788623	C	T	-0.260819	0.013269	5.11682e-86	FGD3
rs1936400	9	95902269	G	T	0.168625	0.0274655	8.27294e-10	FGD3
rs10489481	1	185391167	A	G	0.121229	0.0127784	2.37794e-21	FGFBP2
rs4848370	2	111811665	T	C	0.0649999	0.0134045	1.24091e-06	FGFBP2
rs144049487	4	15993391	C	A	-0.202668	0.043345	2.92813e-06	FGFBP2
rs73226600	4	15891538	G	A	0.200437	0.0380033	1.3334e-07	FGFBP2
rs10939643	4	15947088	T	C	-0.498045	0.0115921	1e-200	FGFBP2
rs1966374	4	15914034	A	G	-0.0821532	0.0176019	3.05042e-06	FGFBP2
rs11950562	5	131652529	C	A	0.0611945	0.0120213	3.57314e-07	FGFBP2
rs2524079	6	31242174	A	G	-0.0588393	0.0119459	8.41027e-07	FGFBP2
rs10087240	8	129012574	T	C	0.0593964	0.0119138	6.18344e-07	FGFBP2
rs2617170	12	10560957	C	T	-0.0863599	0.0126176	7.68953e-12	FGFBP2
rs11150589	16	30482494	C	T	0.0541987	0.0119425	5.66826e-06	FGFBP2
rs55908509	19	16442019	A	G	-0.169773	0.0125924	1.98518e-41	FGFBP2
rs2070433	21	47961386	A	G	-0.068694	0.0141209	1.1457e-06	FGFBP2
rs4654899	1	21410231	A	C	0.0643123	0.0120329	9.06171e-08	FLOT2
rs13091206	3	49238718	G	A	0.0663063	0.0142898	3.48073e-06	FLOT2
rs149007767	7	50370254	T	C	-0.247079	0.0165515	2.16671e-50	FLOT2
rs35979828	12	54685880	T	C	0.13633	0.0256234	1.0354e-07	FLOT2
rs8078723	17	38166879	C	T	0.0965871	0.0122353	2.92617e-15	FLOT2
rs6505095	17	27210253	C	T	0.136038	0.0125781	2.91005e-27	FLOT2
rs508487	11	117075566	T	C	0.119342	0.0244169	1.0207e-06	FNBP4
rs1228024	11	47951353	A	C	-0.084824	0.0125248	1.26648e-11	FNBP4
rs11039337	11	47707156	C	T	-0.199083	0.0118511	2.49058e-63	FNBP4
rs56388170	7	28724374	T	G	0.0682741	0.0131147	1.93161e-07	FPR1
rs149007767	7	50370254	T	C	0.197536	0.0165985	1.1749e-32	FPR1
rs950893	8	23450510	G	A	0.0807816	0.0124825	9.69617e-11	FPR1
rs2998286	10	28780373	C	T	-0.0642487	0.0143364	7.41549e-06	FPR1
rs12600856	17	38163295	C	T	0.0585937	0.0122548	1.74249e-06	FPR1
rs4802801	19	52021250	C	G	-0.0599709	0.0120963	7.12968e-07	FPR1
rs11667394	19	52234080	G	A	0.237506	0.0122731	1.97606e-83	FPR1
rs143540765	19	52513095	C	A	0.313942	0.0420546	8.32914e-14	FPR1
rs2198167	19	52177917	T	C	0.120073	0.0182188	4.37421e-11	FPR1
rs12610031	19	52348957	G	A	-0.238993	0.0157246	3.60164e-52	FPR1
rs8107718	19	52745121	A	G	0.0648152	0.0132295	9.62277e-07	FPR1
rs5030878	19	52250216	G	A	0.545981	0.013719	1e-200	FPR1
rs58653258	1	234990900	C	T	0.0998465	0.0205467	1.17739e-06	FRAT2
rs7578597	2	43732823	C	T	0.0884496	0.019037	3.38431e-06	FRAT2
rs56330463	5	148200011	C	T	0.156237	0.0119954	8.84301e-39	FRAT2
rs149110519	6	144385777	T	C	-0.121153	0.0266382	5.41066e-06	FRAT2
rs56388170	7	28724374	T	G	-0.0729958	0.0131129	2.5946e-08	FRAT2
rs11189055	10	99000296	C	T	0.478944	0.0301978	1.19509e-56	FRAT2
rs80011039	10	99472722	A	G	-0.191091	0.0345741	3.25747e-08	FRAT2
rs55855950	10	98917358	T	C	-0.211435	0.0457128	3.73878e-06	FRAT2
rs41317028	10	99508142	T	C	0.175401	0.0268851	6.84542e-11	FRAT2
rs12264390	10	959111	C	T	0.0804425	0.0145626	3.31749e-08	FRAT2
rs701810	10	98974849	T	C	-0.479075	0.01197	1e-200	FRAT2
rs1375493	2	182323766	A	G	-0.0550755	0.0119967	4.4155e-06	GZMA
rs66846694	5	55041943	A	G	0.139757	0.0213696	6.16027e-11	GZMA
rs58433852	5	54426834	T	C	0.377194	0.0252574	1.98016e-50	GZMA
rs76397434	5	54360977	A	G	-0.163472	0.0358389	5.08136e-06	GZMA
rs6891823	5	54317900	T	C	0.0993841	0.011954	9.25337e-17	GZMA
rs2247056	6	31265490	C	T	0.105789	0.0137803	1.62855e-14	GZMA
rs6946509	7	22809490	C	T	0.0528685	0.0119623	9.87916e-06	GZMA
rs7127307	11	128187383	C	T	0.0541831	0.0118948	5.23359e-06	GZMA
rs9303277	17	37976469	T	C	-0.0736777	0.0118873	5.72585e-10	GZMA
rs10732976	1	185409061	A	G	-0.105869	0.0130168	4.18119e-16	GZMH
rs11967684	6	31199766	A	G	-0.0671107	0.0123579	5.61655e-08	GZMH
rs2153271	9	16864521	T	C	-0.0954388	0.0119391	1.31039e-15	GZMH
rs9420589	10	94450233	T	G	-0.0838923	0.0120057	2.79254e-12	GZMH
rs11065987	12	112072424	G	A	-0.092437	0.0122329	4.14381e-14	GZMH
rs75812942	14	24960158	C	T	0.10827	0.0183635	3.72872e-09	GZMH
rs4982988	14	25160344	T	C	0.190668	0.0118066	1.15027e-58	GZMH
rs7251806	19	16499569	T	C	0.0829894	0.0162715	3.38938e-07	GZMH
rs7718856	5	175239701	C	T	0.119356	0.0118785	9.37562e-24	HIGD2A
rs11134980	5	175979476	G	A	0.126517	0.0127198	2.60976e-23	HIGD2A
rs141639052	5	175558122	C	T	-0.193303	0.0404654	1.7793e-06	HIGD2A
rs67345446	5	175797242	T	C	0.20117	0.017371	5.15585e-31	HIGD2A
rs62403339	5	175672637	G	A	-1.10384	0.0194879	1e-200	HIGD2A
rs11830103	12	123823546	G	A	0.0786014	0.014638	7.89114e-08	HIGD2A
rs3864285	5	130497902	G	A	-0.69803	0.0334626	1.2368e-96	HINT1
rs3864285	5	130497902	G	A	-0.69803	0.0334626	1.2368e-96	HSPA9
rs58653258	1	234990900	C	T	0.123122	0.0205377	2.03742e-09	IGF2R
rs7578597	2	43732823	C	T	0.085045	0.0190381	7.93232e-06	IGF2R
rs6455672	6	160346153	A	G	0.13109	0.0126028	2.43781e-25	IGF2R
rs3777411	6	160476945	T	C	-0.0756374	0.0165977	5.18394e-06	IGF2R
rs149007767	7	50370254	T	C	-0.291182	0.0165006	1.07696e-69	IGF2R
rs6986779	8	142337790	T	C	-0.0602689	0.0124685	1.33949e-06	IGF2R
rs4360309	8	126523523	T	C	-0.0547151	0.0118951	4.22902e-06	IGF2R
rs7846314	8	61650831	T	A	0.100234	0.0155248	1.07359e-10	IGF2R
rs10908839	1	154430798	G	C	-0.166717	0.0136904	4.09166e-34	IL6R
rs17080102	6	151004770	C	G	-0.11404	0.0235382	1.26611e-06	IL6R
rs149007767	7	50370254	T	C	-0.113284	0.0166543	1.03039e-11	IL6R
rs112679565	14	24661174	T	C	-0.0937888	0.0173947	6.97557e-08	IRF9
rs13098911	3	46235201	T	C	0.0929237	0.0200725	3.67079e-06	ITK
rs1386622	4	38372055	G	T	0.0611322	0.0126139	1.256e-06	ITK
rs6875379	5	156818303	A	T	0.177418	0.0193178	4.15336e-20	ITK
rs6876898	5	156670047	A	G	0.333883	0.0131278	1.08393e-142	ITK
rs597808	12	111973358	G	A	-0.0580381	0.011907	1.09139e-06	ITK
rs9303280	17	38074031	C	T	-0.0612027	0.0118956	2.67522e-07	ITK
rs58649023	6	33056146	G	A	-0.309788	0.0264067	8.77809e-32	ITPR3
rs114746521	6	33720059	A	G	0.350115	0.047085	1.04088e-13	ITPR3
rs210137	6	33542478	T	C	-0.595795	0.0142423	1e-200	ITPR3
rs115423288	6	33582392	C	T	0.614438	0.0496949	4.08225e-35	ITPR3
rs6915136	6	33651322	C	T	0.565635	0.0160559	1e-200	ITPR3
rs73410764	6	32785841	T	C	-0.17105	0.0267136	1.52149e-10	ITPR3
rs116999811	10	105315821	A	G	-0.172088	0.0315954	5.12838e-08	ITPRIP
rs34970111	10	106078937	T	C	0.258338	0.0117592	5.70164e-107	ITPRIP
rs4902642	14	69210199	A	G	0.0529575	0.0119832	9.90672e-06	ITPRIP
rs11684404	2	88924622	C	T	-0.0566198	0.0125218	6.13155e-06	KCNJ15
rs13062095	3	101267385	C	T	-0.07899	0.0124598	2.30059e-10	KCNJ15
rs56388170	7	28724374	T	G	-0.0749805	0.0131122	1.07409e-08	KCNJ15
rs149007767	7	50370254	T	C	-0.151726	0.0166327	7.34852e-20	KCNJ15
rs1186222	7	75247329	T	C	-0.0570641	0.0120072	2.00821e-06	KCNJ15
rs4360309	8	126523523	T	C	-0.0687429	0.0118899	7.39929e-09	KCNJ15
rs2157770	9	136921464	G	A	-0.0612394	0.0126238	1.22721e-06	KCNJ15
rs3184504	12	111884608	C	T	-0.0768552	0.0119283	1.1698e-10	KCNJ15
rs8078723	17	38166879	C	T	0.0762431	0.0122455	4.78487e-10	KCNJ15
rs9977231	21	39345177	T	G	0.13313	0.0284297	2.83263e-06	KCNJ15
rs35513716	21	39497314	G	T	-0.37983	0.0348647	1.22574e-27	KCNJ15
rs2836139	21	39451403	G	A	0.571301	0.0109015	1e-200	KCNJ15
rs17853963	21	39775468	A	G	-0.160369	0.0345324	3.41397e-06	KCNJ15
rs2013208	3	50129399	T	C	0.0575005	0.011916	1.39579e-06	LAMP2
rs56388170	7	28724374	T	G	0.0725732	0.0131131	3.12651e-08	LAMP2
rs11578124	1	225566620	T	G	0.104557	0.0131285	1.66303e-15	LBR
rs1354034	3	56849749	C	T	-0.0580193	0.0122406	2.13929e-06	LCP1
rs1230474	13	46775519	C	T	-0.071446	0.0125652	1.3005e-08	LCP1
rs2296122	13	46728924	T	C	0.115153	0.0119287	4.76431e-22	LCP1
rs7322204	13	46715269	G	A	-0.277423	0.0116761	8.66962e-125	LCP1
rs3802826	11	128406438	G	A	-0.0543382	0.0119171	5.12507e-06	LDHB
rs597808	12	111973358	G	A	-0.0760158	0.0118998	1.67849e-10	LDHB
rs138560021	12	21810834	A	G	-0.304975	0.0464271	5.06524e-11	LDHB
rs504848	1	160794497	T	C	0.0558615	0.0119756	3.09222e-06	LEF1
rs4849135	2	111615079	G	T	0.0634367	0.0133966	2.1862e-06	LEF1
rs149290349	2	43451957	A	G	-0.109423	0.0223989	1.03219e-06	LEF1
rs13325613	3	46298373	T	G	0.128649	0.0212583	1.4341e-09	LEF1
rs7636293	3	129045906	T	C	0.0569755	0.0128052	8.603e-06	LEF1
rs2575609	4	109556050	G	A	0.0633733	0.0128635	8.37587e-07	LEF1
rs3774959	4	103511114	A	G	0.0921801	0.0124326	1.2218e-13	LEF1
rs1386622	4	38372055	G	T	0.0689763	0.0126111	4.51045e-08	LEF1
rs3177928	6	32412435	A	G	0.10285	0.0164221	3.78129e-10	LEF1
rs3184504	12	111884608	C	T	-0.067707	0.0119322	1.39181e-08	LEF1
rs59716545	17	38031857	G	T	0.0665302	0.0119863	2.85023e-08	LEF1
rs4810485	20	44747947	G	T	0.0745869	0.0136731	4.89181e-08	LEF1
rs714027	22	30577771	G	A	-0.0711034	0.0119069	2.35229e-09	LEF1
rs10012819	4	1324758	C	G	-0.312088	0.0190684	3.29079e-60	MAEA
rs79065067	4	1404376	A	G	0.222024	0.0477882	3.38758e-06	MAEA
rs141435876	4	1415113	C	T	0.521403	0.0467865	7.64364e-29	MAEA
rs73188348	4	1094745	T	C	0.3029	0.0375419	7.13346e-16	MAEA
rs149015321	2	96191564	A	C	0.239816	0.0430558	2.55029e-08	MAL
rs140648556	2	95643233	T	G	-0.210917	0.040665	2.13939e-07	MAL
rs3112996	2	95812372	A	G	-0.398324	0.0136807	2.28034e-186	MAL
rs13063635	3	46173072	C	G	0.0823769	0.0178305	3.83743e-06	MAL
rs1386622	4	38372055	G	T	0.0853491	0.012604	1.2738e-11	MAL
rs6457374	6	31272261	T	C	-0.093253	0.0137973	1.39155e-11	MAL
rs3184504	12	111884608	C	T	-0.116329	0.0119056	1.49968e-22	MAL
rs2240336	1	17674402	T	C	-0.0548659	0.012017	4.97588e-06	MANSC1
rs2124440	2	182328214	A	G	-0.0549217	0.0119556	4.35662e-06	MANSC1
rs12052715	2	160677375	G	C	0.137616	0.0130672	6.19013e-26	MANSC1
rs76840964	2	160754947	G	A	-0.192731	0.0178541	3.6425e-27	MANSC1
rs4727027	7	148869277	A	G	0.108812	0.0123588	1.31553e-18	MANSC1
rs13277976	8	61679038	T	A	-0.0928311	0.0144865	1.47442e-10	MANSC1
rs35979828	12	54685880	T	C	-0.131066	0.0256254	3.14073e-07	MANSC1
rs73061426	12	12479545	G	T	0.192834	0.0202595	1.76198e-21	MANSC1
rs11054833	12	12503469	A	G	-0.32092	0.0167321	5.43751e-82	MANSC1
rs2417222	12	12863976	A	G	-0.0590568	0.012464	2.1562e-06	MANSC1
rs2281603	14	64926097	C	T	-0.075161	0.0138034	5.17476e-08	MANSC1
rs234709	21	44486964	T	C	0.0542288	0.0120137	6.36766e-06	MANSC1
rs149110519	6	144385777	T	C	-0.143655	0.0266303	6.87527e-08	MAP2K4
rs12451415	17	12006780	A	G	0.151902	0.0144226	6.13762e-26	MAP2K4
rs801114	1	228997835	G	T	0.0625589	0.0125203	5.84104e-07	MRPL22
rs60786079	4	106197750	A	G	0.172918	0.0370052	2.97413e-06	MRPL22
rs145890995	5	154332728	T	C	0.246966	0.0529594	3.11329e-06	MRPL22
rs4958755	5	154030482	A	G	-0.22929	0.0507909	6.34366e-06	MRPL22
rs28372688	5	154320596	G	A	-0.366506	0.0192224	4.76541e-81	MRPL22
rs4803045	19	39416966	T	G	-0.0869873	0.0141369	7.59347e-10	MRPS12
rs1230666	1	114173410	G	A	0.079543	0.0172736	4.12468e-06	MTMR3
rs1354034	3	56849749	C	T	-0.0713227	0.0122356	5.57609e-09	MTMR3
rs12483807	22	30134915	A	G	0.646616	0.0154418	1e-200	MTMR3
rs12165604	22	30895483	G	C	-0.0693712	0.0138668	5.65041e-07	MTMR3
rs2881995	22	29948409	G	A	-0.0837523	0.011897	1.92221e-12	MTMR3
rs12167141	22	31273284	A	T	-0.0762778	0.0132556	8.6848e-09	MTMR3
rs143522632	1	154873864	T	C	-0.171647	0.0356254	1.44861e-06	MTX1
rs370545	1	155175390	G	A	0.203474	0.0117856	8.65964e-67	MTX1
rs149007767	7	50370254	T	C	0.0765964	0.0166691	4.32753e-06	MTX1
rs55793580	9	127009395	T	C	-0.0915794	0.0158319	7.26842e-09	MTX1
rs3184504	12	111884608	C	T	0.0733222	0.0119299	7.94603e-10	MTX1
rs7616215	3	46205686	T	C	0.0612793	0.012229	5.41477e-07	NCALD
rs3869109	6	31184196	G	A	0.101099	0.0120366	4.48745e-17	NCALD
rs412332	7	101707518	T	C	-0.0745608	0.0153462	1.1834e-06	NCALD
rs16868201	8	102700636	T	A	0.162529	0.0142195	2.96756e-30	NCALD
rs72681127	8	103135568	T	C	0.670716	0.0181849	1e-200	NCALD
rs1250566	10	81046453	A	G	-0.0753858	0.0127651	3.50938e-09	NCALD
rs9420589	10	94450233	T	G	0.0754353	0.0120097	3.36403e-10	NCALD
rs4795397	17	38023745	G	A	-0.0745504	0.0119134	3.90454e-10	NCALD
rs2013208	3	50129399	T	C	-0.0751719	0.011909	2.75448e-10	NCF4
rs149110519	6	144385777	T	C	-0.198698	0.0266052	8.11708e-14	NCF4
rs35979828	12	54685880	T	C	-0.183328	0.0256027	8.03341e-13	NCF4
rs3785549	17	38149724	C	T	-0.060174	0.0119251	4.51159e-07	NCF4
rs5750323	22	37237191	G	T	-0.156222	0.0164028	1.66303e-21	NCF4
rs9607388	22	37256351	T	G	-0.0884746	0.0166328	1.04109e-07	NCF4
rs6000464	22	37276430	T	C	0.154693	0.0206315	6.48933e-14	NCF4
rs2133336	17	8313854	A	G	-0.203181	0.0120364	6.23017e-64	NDEL1
rs1354034	3	56849749	C	T	0.0629153	0.0122389	2.73861e-07	NDUFA4
rs6953367	7	10957253	C	T	-0.0807565	0.0119494	1.39733e-11	NDUFA4
rs1131017	12	56435929	G	C	0.0682213	0.0121392	1.90959e-08	NDUFA4
rs4726268	7	140791820	G	A	0.0694821	0.0152607	5.28859e-06	NDUFB2
rs2968555	7	140379261	G	A	-0.642189	0.0155601	1e-200	NDUFB2
rs55897704	7	140945888	A	C	-0.166167	0.0250715	3.40722e-11	NDUFB2
rs1808986	1	212561226	A	G	0.152417	0.0147949	6.91512e-25	NENF
rs791721	1	212613741	A	G	-0.276158	0.0119514	3.95367e-118	NENF
rs12403510	1	213423191	A	C	0.267327	0.0439792	1.21389e-09	NENF
rs1354034	3	56849749	C	T	0.136897	0.012196	3.08106e-29	NENF
rs2227901	4	57798189	A	G	0.103364	0.0147642	2.54507e-12	NENF
rs114694170	5	88180196	C	T	-0.129271	0.0267073	1.29581e-06	NENF
rs9268947	6	32433741	A	G	-0.0995446	0.0127974	7.33331e-15	NENF
rs7075195	10	65050659	G	A	0.0767634	0.0120366	1.80119e-10	NENF
rs17655730	11	270715	C	T	0.0793708	0.0140221	1.51199e-08	NENF
rs6136489	20	1923734	G	T	-0.0566579	0.0125167	5.99405e-06	NENF
rs8014953	14	23922633	G	A	-0.102656	0.013461	2.41769e-14	NGDN
rs1028587	14	23940081	G	A	0.200994	0.0156964	1.5332e-37	NGDN
rs10489481	1	185391167	A	G	0.105455	0.0127883	1.63493e-16	NKG7
rs12466022	2	43359061	A	C	-0.0601902	0.0135573	9.0043e-06	NKG7
rs1354034	3	56849749	C	T	-0.0640708	0.0122385	1.6498e-07	NKG7
rs10089517	8	60178721	A	C	0.0589185	0.0124915	2.39823e-06	NKG7
rs8067378	17	38051348	G	A	-0.0639714	0.0118915	7.47343e-08	NKG7
rs74796228	19	51734994	A	C	0.213863	0.0430941	6.95553e-07	NKG7
rs3745403	19	51871195	A	G	-0.113668	0.0121779	1.01953e-20	NKG7
rs12978391	19	51885010	T	C	-0.368761	0.0130231	2.208e-176	NKG7
rs372864	3	42566370	C	T	-0.0564469	0.0119139	2.16048e-06	NKTR
rs342523	3	42587946	A	G	-0.530229	0.0137224	1e-200	NKTR
rs6782601	3	42915385	C	T	-0.102748	0.0153539	2.20141e-11	NKTR
rs74770891	1	182916729	C	T	-0.55806	0.0242937	9.01571e-117	NPL
rs184476834	1	182203192	G	A	-0.245148	0.0484262	4.14009e-07	NPL
rs147003988	1	183164411	C	A	0.198598	0.0390711	3.71518e-07	NPL
rs2516839	1	161013121	T	C	0.067447	0.0121563	2.88297e-08	NPL
rs6701752	1	236102886	A	G	0.145441	0.0201094	4.73805e-13	NPL
rs28498283	2	43360065	T	A	0.100853	0.0136408	1.4312e-13	NPL
rs590856	6	139844429	A	G	0.0683227	0.0119181	9.8787e-09	NPL
rs149007767	7	50370254	T	C	0.108978	0.0166564	6.04644e-11	NPL
rs13277976	8	61679038	T	A	0.0728905	0.0144946	4.93038e-07	NPL
rs35979828	12	54685880	T	C	-0.184886	0.0256019	5.13807e-13	NPL
rs7245983	19	19657632	C	A	-0.068376	0.0125985	5.71808e-08	NPL
rs2143606	20	42838550	G	A	0.0579298	0.0119026	1.1342e-06	NPL
rs2459078	10	123800974	T	C	0.0698115	0.0121854	1.00909e-08	NSMCE4A
rs7098291	10	123749879	C	T	-0.182889	0.0118247	5.83042e-54	NSMCE4A
rs17181170	3	87173324	A	G	0.0547578	0.0119096	4.26982e-06	NUMB
rs149110519	6	144385777	T	C	-0.181019	0.0266142	1.03467e-11	NUMB
rs149007767	7	50370254	T	C	0.0813743	0.0166675	1.0502e-06	NUMB
rs56388170	7	28724374	T	G	0.0649515	0.0131159	7.34548e-07	NUMB
rs6986779	8	142337790	T	C	0.0625068	0.0124677	5.34774e-07	NUMB
rs7846314	8	61650831	T	A	0.0805504	0.0155329	2.15318e-07	NUMB
rs3184504	12	111884608	C	T	0.0592188	0.0119354	6.99874e-07	NUMB
rs10146572	14	73544612	A	G	-0.16178	0.013426	1.94402e-33	NUMB
rs61985842	14	73860709	C	T	-0.247438	0.0137684	3.26362e-72	NUMB
rs4794822	17	38156712	T	C	0.0689452	0.0122471	1.80838e-08	NUMB
rs79059207	19	50274534	A	G	-0.408153	0.0337738	1.26765e-33	NUP62
rs4802640	19	50431946	T	C	0.475741	0.0202149	1.83231e-122	NUP62
rs79613141	19	50390054	C	A	0.208044	0.0234109	6.31248e-19	NUP62
rs7673965	4	48931159	A	G	0.165923	0.0122945	1.65997e-41	OCIAD2
rs11171739	12	56470625	T	C	0.0604559	0.0121388	6.34527e-07	OCIAD2
rs1354034	3	56849749	C	T	0.0663584	0.0122376	5.87381e-08	PACSIN2
rs149007767	7	50370254	T	C	0.0813094	0.0166676	1.07061e-06	PACSIN2
rs10820606	9	99192919	C	A	-0.0875765	0.0139785	3.72349e-10	PACSIN2
rs11065979	12	112059557	T	C	-0.0591296	0.0120532	9.30465e-07	PACSIN2
rs111778408	14	35572163	A	G	-0.0976404	0.0197533	7.6929e-07	PACSIN2
rs11881751	19	4997420	A	G	-0.0846814	0.0140889	1.84842e-09	PACSIN2
rs4822241	22	43369349	T	A	0.249765	0.0117407	1.99388e-100	PACSIN2
rs117885227	22	42959624	C	T	0.24268	0.0426818	1.3035e-08	PACSIN2
rs73173081	22	42970705	C	T	-0.200911	0.0387673	2.18811e-07	PACSIN2
rs113051847	5	176988223	T	A	-0.189523	0.0277547	8.57433e-12	PDLIM7
rs4131290	5	176780682	C	A	-0.0713339	0.0131792	6.21155e-08	PDLIM7
rs2731664	5	176859848	A	C	-0.145371	0.0118416	1.21591e-34	PDLIM7
rs9483788	6	135435501	C	T	0.0634571	0.0137344	3.83372e-06	PDLIM7
rs6592965	7	50427982	A	G	-0.102241	0.0119336	1.05657e-17	PDLIM7
rs174541	11	61565908	C	T	-0.0560229	0.0124993	7.38771e-06	PDLIM7
rs123698	19	807442	C	G	-0.063367	0.012333	2.77971e-07	PDLIM7
rs1536262	1	10438687	T	C	0.0929875	0.0118911	5.29054e-15	PGD
rs4328821	3	128316435	G	A	-0.0982343	0.0183822	9.08176e-08	PGD
rs56388170	7	28724374	T	G	-0.0769832	0.0131113	4.31609e-09	PGD
rs687289	9	136137106	A	G	-0.0622505	0.0123481	4.62136e-07	PGD
rs11066301	12	112871372	G	A	0.0594321	0.0121349	9.71136e-07	PGD
rs56330463	5	148200011	C	T	-0.0699526	0.0120529	6.49053e-09	PILRA
rs149110519	6	144385777	T	C	0.317068	0.0265238	6.18728e-33	PILRA
rs149007767	7	50370254	T	C	-0.113865	0.0166541	8.07607e-12	PILRA
rs142914789	7	100858178	T	C	-0.211701	0.040445	1.6552e-07	PILRA
rs2005763	7	99814821	G	A	0.141608	0.0134912	8.97429e-26	PILRA
rs11638890	15	41892061	T	G	0.515397	0.0116567	1e-200	PLA2G4B
rs140326509	15	41182387	T	C	0.289265	0.0376304	1.50869e-14	PLA2G4B
rs115355011	15	41559574	C	A	0.244255	0.0449817	5.63534e-08	PLA2G4B
rs10444046	10	123976391	A	C	-0.0779567	0.0130306	2.19872e-09	PLEKHA1
rs74629622	10	124320116	G	A	-0.256187	0.0361442	1.3605e-12	PLEKHA1
rs55815645	10	124109025	G	A	0.401846	0.0254494	3.64586e-56	PLEKHA1
rs11200585	10	124126033	T	C	0.601186	0.0158681	1e-200	PLEKHA1
rs186330418	10	124211562	G	T	-0.246703	0.0493643	5.80484e-07	PLEKHA1
rs141094656	1	92753336	C	T	-0.377282	0.0429109	1.46386e-18	PMP22
rs7705093	5	96290647	T	C	0.061647	0.0121026	3.51334e-07	PMP22
rs10774624	12	111833788	A	G	-0.0713945	0.0119239	2.12961e-09	PMP22
rs17773227	17	15149778	C	G	0.18157	0.014695	4.53211e-35	PMP22
rs3911955	17	15431549	A	T	0.442033	0.0145538	1e-200	PMP22
rs12451577	17	15286667	A	G	0.107788	0.0222422	1.2598e-06	PMP22
rs677925	17	15741465	C	T	0.0865809	0.0138129	3.65713e-10	PMP22
rs62287507	3	184079960	T	C	-0.132701	0.0138051	7.07457e-22	POLR2H
rs149290349	2	43451957	A	G	0.10224	0.0224013	5.02354e-06	PPP3CC
rs11136010	8	22229747	G	A	-0.0849074	0.0133414	1.96051e-10	PPP3CC
rs9886589	8	22298839	G	A	-0.276082	0.0236511	1.74703e-31	PPP3CC
rs4848370	2	111811665	T	C	0.075098	0.0134008	2.09701e-08	PRF1
rs11708026	3	18741802	G	A	0.100374	0.0176615	1.32349e-08	PRF1
rs1354034	3	56849749	C	T	-0.0545651	0.0122417	8.30367e-06	PRF1
rs115487693	6	31805600	C	T	0.188985	0.0383797	8.4793e-07	PRF1
rs7911264	10	94436851	C	T	-0.0705089	0.0118942	3.06648e-09	PRF1
rs74513535	10	72357635	G	A	-0.557928	0.0467856	8.74782e-33	PRF1
rs2617170	12	10560957	C	T	-0.0605637	0.0126282	1.62032e-06	PRF1
rs9600235	13	74704287	T	C	0.081648	0.016896	1.34899e-06	PRF1
rs2290400	17	38066240	C	T	-0.0882966	0.0118814	1.073e-13	PRF1
rs1354034	3	56849749	C	T	-0.0601284	0.0122399	8.99684e-07	PRKCH
rs2296274	14	61917178	A	G	0.111973	0.0141598	2.61999e-15	PRKCH
rs11158330	14	61705079	A	T	0.143471	0.0261393	4.04669e-08	PRKCH
rs767755	14	61874448	A	G	-0.11959	0.0130328	4.47404e-20	PRKCH
rs2153271	9	16864521	T	C	-0.0591343	0.0119557	7.57548e-07	PRKCQ
rs11253857	10	6700116	G	A	-0.068183	0.0152514	7.79992e-06	PRKCQ
rs2007252	10	6614332	C	T	0.091613	0.0121313	4.2924e-14	PRKCQ
rs2255088	10	6625378	C	T	-0.232627	0.0128848	7.2845e-73	PRKCQ
rs658230	10	6508563	G	A	-0.0851247	0.0118821	7.8361e-13	PRKCQ
rs62073077	17	62165283	A	G	0.121721	0.0251178	1.26101e-06	PSMC5
rs2597632	17	61894739	T	A	0.174157	0.0124651	2.33024e-44	PSMC5
rs2124440	2	182328214	A	G	-0.0568077	0.011955	2.01609e-06	PTPRCAP
rs7131041	11	67230184	T	A	-0.0815977	0.0121074	1.58818e-11	PTPRCAP
rs11171739	12	56470625	T	C	0.0558795	0.0121403	4.1685e-06	PTPRCAP
rs12748152	1	27138393	T	C	-0.111846	0.0221517	4.4366e-07	QPCT
rs7593932	2	37567226	A	G	-0.231085	0.0119879	8.47813e-83	QPCT
rs2707249	2	38084560	C	T	0.0629832	0.0132988	2.17982e-06	QPCT
rs1024816	2	37601208	G	A	0.134388	0.0198169	1.19015e-11	QPCT
rs3731827	2	85806068	C	T	0.0919583	0.0120397	2.20953e-14	QPCT
rs3733018	3	187456594	C	A	-0.0589515	0.0124004	1.9943e-06	QPCT
rs2071591	6	31515799	A	G	0.0606914	0.012633	1.55371e-06	QPCT
rs149110519	6	144385777	T	C	0.18862	0.0266104	1.3605e-12	QPCT
rs149007767	7	50370254	T	C	-0.0882299	0.0166651	1.1941e-07	QPCT
rs445	7	92408370	T	C	0.104342	0.0203893	3.09778e-07	QPCT
rs56388170	7	28724374	T	G	-0.123621	0.013086	3.48658e-21	QPCT
rs6986779	8	142337790	T	C	-0.0658902	0.0124665	1.2543e-07	QPCT
rs4360309	8	126523523	T	C	-0.0939409	0.0118777	2.5906e-15	QPCT
rs7911264	10	94436851	C	T	-0.0720856	0.0118936	1.3545e-09	QPCT
rs174549	11	61571382	A	G	-0.063242	0.0130425	1.24091e-06	QPCT
rs77526211	13	40974023	A	G	0.145794	0.0292454	6.19627e-07	QPCT
rs2562754	15	80255209	T	C	-0.0649497	0.0144996	7.49238e-06	QPCT
rs7210990	17	16170764	A	C	-0.0546425	0.0119024	4.41133e-06	QPCT
rs11881751	19	4997420	A	G	0.0641437	0.0140966	5.35945e-06	QPCT
rs9822408	3	128140542	A	C	-0.0789002	0.0163307	1.35441e-06	RAB7A
rs9852825	3	128387357	G	C	0.174249	0.0122082	3.21514e-46	RAB7A
rs2712425	3	128430205	G	A	-0.0782397	0.0119781	6.48933e-11	RAB7A
rs4684871	3	12697498	A	G	-0.227698	0.0120598	1.64702e-79	RAF1
rs149007767	7	50370254	T	C	0.0947565	0.0166625	1.2959e-08	RAF1
rs11881751	19	4997420	A	G	-0.0650319	0.0140963	3.95749e-06	RAF1
rs6542572	2	120986708	A	G	0.579246	0.0120827	1e-200	RALB
rs3860374	2	121348224	T	C	0.0566473	0.0120467	2.57122e-06	RALB
rs112273008	2	120442849	C	T	0.253294	0.0369815	7.43704e-12	RALB
rs80004304	2	120536709	A	G	-0.425971	0.0490186	3.6241e-18	RALB
rs7557278	2	121166788	C	T	-0.14108	0.0199649	1.58782e-12	RALB
rs12600856	17	38163295	C	T	0.0743081	0.0122487	1.3081e-09	RALB
rs9420589	10	94450233	T	G	-0.0690845	0.0120124	8.86115e-09	RASGRP1
rs12899220	15	38927057	A	C	-0.125046	0.0130168	7.49894e-22	RASGRP1
rs34315569	15	38792536	A	G	-0.167028	0.0139328	4.09732e-33	RASGRP1
rs7172816	15	38990769	C	T	-0.0656894	0.0137471	1.76701e-06	RASGRP1
rs10423726	19	16444697	A	C	-0.0572955	0.0121173	2.26298e-06	RASGRP1
rs3774937	4	103434253	C	T	0.0741891	0.0127374	5.73179e-09	REPS2
rs9266428	6	31337211	A	G	-0.0732812	0.0142579	2.7503e-07	REPS2
rs111778408	14	35572163	A	G	-0.118386	0.0197452	2.02488e-09	REPS2
rs867550	1	155880391	C	T	-0.335048	0.0135032	6.56145e-136	RIT1
rs149110519	6	144385777	T	C	-0.120754	0.0266384	5.80965e-06	RIT1
rs35979828	12	54685880	T	C	-0.207585	0.0255895	4.97164e-16	RIT1
rs12562481	1	182637994	A	T	0.158177	0.0125355	1.6761e-36	RNASEL
rs75016284	1	181832609	T	C	-0.203219	0.0435577	3.07723e-06	RNASEL
rs11072	1	182543331	G	A	0.366161	0.012889	1.58489e-177	RNASEL
rs4102076	1	182495713	G	A	0.163916	0.0132446	3.5156e-35	RNASEL
rs2731439	12	51060350	T	C	-0.0604394	0.0125043	1.34091e-06	RNASEL
rs12601985	17	5302200	C	T	-0.172983	0.0120795	1.63192e-46	RPAIN
rs11669553	19	49995536	A	G	-0.505535	0.0225682	3.89942e-111	RPL13A
rs76687611	19	49990465	A	G	0.773063	0.026779	2.99226e-183	RPL13A
rs116909871	19	49851182	A	G	-0.207771	0.0415533	5.72704e-07	RPL13A
rs111299973	19	50062124	T	C	-0.444302	0.0502468	9.3519e-19	RPL13A
rs62100213	18	47302809	T	C	-0.0743357	0.0165367	6.95056e-06	RPL17
rs1540037	18	47182664	G	A	-0.106386	0.0147918	6.38557e-13	RPL17
rs17715292	18	47480507	C	A	0.141794	0.0179956	3.28927e-15	RPL17
rs112025123	18	46992743	C	T	1.28331	0.030031	1e-200	RPL17
rs12958504	18	47078829	T	G	-0.110461	0.0149831	1.6734e-13	RPL17
rs1011731	1	172346548	A	G	0.0616667	0.0120438	3.04888e-07	RPS13
rs10832728	11	17070581	G	A	0.0589657	0.0119229	7.59102e-07	RPS13
rs16933837	11	17134732	G	A	0.335895	0.0434427	1.06047e-14	RPS13
rs12899931	15	63435196	C	T	-0.23533	0.0191406	9.63607e-35	RPS27L
rs11637751	15	63643524	A	G	0.0781594	0.015962	9.75079e-07	RPS27L
rs4502545	3	28303030	A	G	0.0704843	0.0154945	5.39014e-06	S1PR5
rs14408	11	308314	C	T	0.064555	0.0121701	1.13039e-07	S1PR5
rs28580742	19	10635196	C	T	0.240508	0.0121845	1.00138e-86	S1PR5
rs113540846	19	10615906	A	G	0.116424	0.0162852	8.74178e-13	S1PR5
rs56220641	6	130199254	T	C	-0.214758	0.0347281	6.2418e-10	SAMD3
rs12208842	6	130502367	C	T	0.509847	0.0127466	1e-200	SAMD3
rs148499459	6	130680610	C	T	-0.461429	0.0404542	3.89404e-30	SAMD3
rs72992478	6	130724004	C	T	0.730788	0.031296	1.35207e-120	SAMD3
rs62431210	6	130560394	A	G	-0.255594	0.0461727	3.10163e-08	SAMD3
rs140461299	6	130776654	T	C	-0.422308	0.0481586	1.79929e-18	SAMD3
rs2524054	6	31252396	C	A	0.0626472	0.0137692	5.3697e-06	SAMD3
rs151239070	6	130777497	C	T	0.2681	0.0403224	2.95461e-11	SAMD3
rs73771839	6	130761242	C	T	0.190511	0.0409209	3.23348e-06	SAMD3
rs76284958	8	59478445	T	C	-0.242564	0.0532663	5.26854e-06	SDCBP
rs77985891	8	59506234	G	A	0.391543	0.0441953	8.04452e-19	SDCBP
rs28435482	1	248797479	T	C	-0.11276	0.0241964	3.159e-06	SH3BP5L
rs75810186	1	249064471	T	C	0.140557	0.0164936	1.57072e-17	SH3BP5L
rs35877082	1	249113251	C	T	-0.35243	0.0171475	7.2644e-94	SH3BP5L
rs1354034	3	56849749	C	T	-0.0726592	0.0122351	2.87819e-09	SH3BP5L
rs56388170	7	28724374	T	G	-0.0805702	0.0131098	7.9561e-10	SH3BP5L
rs4065321	17	38143548	T	C	0.059114	0.0119307	7.24052e-07	SH3BP5L
rs56298324	3	48435090	A	T	0.233407	0.0117508	8.47423e-88	SHISA5
rs149110519	6	144385777	T	C	-0.23735	0.0265828	4.30626e-19	SHISA5
rs149007767	7	50370254	T	C	-0.0967878	0.0166617	6.28463e-09	SHISA5
rs11065987	12	112072424	G	A	-0.059317	0.0122475	1.27641e-06	SHISA5
rs8064277	17	46860189	T	C	0.0674302	0.0122779	3.97411e-08	SKAP1
rs7206951	17	46396831	G	A	-0.523262	0.0138226	1e-200	SKAP1
rs3764400	17	46123932	C	T	-0.191841	0.0166039	7.0291e-31	SKAP1
rs9911009	17	46729357	G	A	0.344025	0.0379284	1.18577e-19	SKAP1
rs56271330	5	131749860	C	A	0.269918	0.0410271	4.74242e-11	SLC22A4
rs144710012	5	131957581	T	C	0.324407	0.0538677	1.7206e-09	SLC22A4
rs360017	5	173207353	G	A	0.077575	0.0147011	1.31459e-07	SLC22A4
rs256868	5	132137824	T	G	0.144801	0.0194976	1.11429e-13	SLC22A4
rs116733914	5	132137942	A	C	0.225478	0.0503828	7.63396e-06	SLC22A4
rs2069803	5	131400433	C	T	-0.441995	0.0116622	1e-200	SLC22A4
rs149110519	6	144385777	T	C	-0.183006	0.0266132	6.12915e-12	SLC22A4
rs592423	6	139840693	C	A	0.0579479	0.011918	1.16091e-06	SLC22A4
rs149007767	7	50370254	T	C	0.107023	0.0166573	1.32041e-10	SLC22A4
rs7846314	8	61650831	T	A	-0.0710392	0.0155362	4.81715e-06	SLC22A4
rs4065321	17	38143548	T	C	-0.0684224	0.0119271	9.65962e-09	SLC22A4
rs855791	22	37462936	G	A	-0.0535423	0.0119771	7.81466e-06	SLC22A4
rs3117098	6	32358513	A	G	-0.0717774	0.0129427	2.92611e-08	SLC25A42
rs111636327	19	19107549	T	C	-0.18651	0.0216318	6.5675e-18	SLC25A42
rs1354034	3	56849749	C	T	0.144597	0.0121897	1.86037e-32	SNAP23
rs149007767	7	50370254	T	C	0.126185	0.0166478	3.46657e-14	SNAP23
rs56357092	15	42790529	A	G	0.242524	0.0142685	8.64371e-65	SNAP23
rs78940367	15	43348679	T	C	-0.10451	0.0203783	2.91897e-07	SNAP23
rs773125	12	56394954	G	A	-0.0817655	0.012308	3.06549e-11	SNRPD2
rs8103658	19	46166360	T	A	-0.130335	0.0126459	6.59174e-25	SNRPD2
rs12462616	19	46310512	A	C	0.0713466	0.0145214	8.96025e-07	SNRPD2
rs36040835	19	46201213	G	T	-0.466367	0.0147527	1e-200	SNRPD2
rs10187424	2	85794297	C	T	-0.0666196	0.0120426	3.16242e-08	SNX13
rs2691614	7	17885468	C	T	0.185726	0.0178057	1.79763e-25	SNX13
rs117912312	7	17906180	G	A	-0.285429	0.045019	2.29472e-10	SNX13
rs56343650	21	33095923	T	A	0.099219	0.0187993	1.3074e-07	SOD1
rs16988435	21	33058571	T	C	0.217156	0.0260592	7.86865e-17	SOD1
rs149110519	6	144385777	T	C	-0.119028	0.0266389	7.88061e-06	SORL1
rs56388170	7	28724374	T	G	0.0619724	0.013117	2.30569e-06	SORL1
rs445	7	92408370	T	C	-0.0944774	0.0203927	3.60396e-06	SORL1
rs148028881	11	121450957	A	C	0.246166	0.0504811	1.08151e-06	SORL1
rs16827319	2	231375974	A	G	0.296065	0.020692	1.95029e-46	SP100
rs57193071	2	231440355	A	G	0.0797682	0.017353	4.29032e-06	SP100
rs3754945	2	231281701	C	G	0.160053	0.0194845	2.13206e-16	SP100
rs4795397	17	38023745	G	A	-0.0543222	0.0119211	5.19386e-06	SP100
rs12466022	2	43359061	A	C	-0.0694865	0.0135541	2.94707e-07	SPAG9
rs2013208	3	50129399	T	C	-0.0619345	0.0119144	2.01229e-07	SPAG9
rs149110519	6	144385777	T	C	-0.123204	0.0266376	3.7424e-06	SPAG9
rs149007767	7	50370254	T	C	0.109456	0.0166562	4.98425e-11	SPAG9
rs56388170	7	28724374	T	G	0.111053	0.013094	2.23254e-17	SPAG9
rs1006702	17	49039468	G	T	-0.448073	0.049823	2.39718e-19	SPAG9
rs8125	17	49043348	T	C	0.353333	0.0213563	1.75106e-61	SPAG9
rs41456547	17	49246345	G	T	0.160735	0.023819	1.49899e-11	SPAG9
rs72928038	6	90976768	A	G	-0.075196	0.0162991	3.95749e-06	SPOCK2
rs34794906	6	31237858	C	T	0.0655933	0.0128516	3.32897e-07	SPOCK2
rs1613186	10	73823740	T	C	0.278084	0.0117982	7.8343e-123	SPOCK2
rs59203463	10	74071025	C	T	-0.238731	0.0338886	1.85994e-12	SPOCK2
rs12257692	10	74703849	C	T	-0.158287	0.0257147	7.47946e-10	SPOCK2
rs3743266	15	60781513	C	T	-0.0595438	0.0129756	4.45369e-06	SPOCK2
rs10411936	19	16548375	G	A	-0.0590614	0.0130194	5.72229e-06	SPOCK2
rs2113408	2	45576105	G	A	-0.489258	0.0112053	1e-200	SRBD1
rs55784511	2	45939620	T	C	0.0739508	0.015287	1.3155e-06	SRBD1
rs141869119	2	45530332	A	G	0.187116	0.0347618	7.33365e-08	SRBD1
rs3184504	12	111884608	C	T	-0.0986472	0.0119169	1.25256e-16	SRBD1
rs7210990	17	16170764	A	C	-0.0532032	0.0119028	7.82925e-06	SRBD1
rs11650106	17	57850251	T	C	-0.0582701	0.0119091	9.941e-07	SRBD1
rs56388170	7	28724374	T	G	0.0663183	0.0131155	4.27238e-07	SSH2
rs149007767	7	50370254	T	C	0.165197	0.0166236	2.8622e-23	SSH2
rs16964813	17	27439914	G	A	0.125576	0.015513	5.73588e-16	SSH2
rs55797987	17	27962197	A	G	0.47485	0.0112245	1e-200	SSH2
rs4703128	5	100198177	A	C	-0.205654	0.0127422	1.344e-58	ST8SIA4
rs17158363	5	100002443	C	T	-0.614778	0.0200513	1e-200	ST8SIA4
rs149110519	6	144385777	T	C	-0.160871	0.0266233	1.51649e-09	ST8SIA4
rs56388170	7	28724374	T	G	0.0728637	0.013113	2.75398e-08	ST8SIA4
rs149007767	7	50370254	T	C	0.132828	0.0166441	1.45848e-15	ST8SIA4
rs10956483	8	130572110	C	G	0.0698078	0.0155277	6.93745e-06	ST8SIA4
rs77526211	13	40974023	A	G	-0.153448	0.0292426	1.54259e-07	ST8SIA4
rs7210990	17	16170764	A	C	0.0539223	0.0119026	5.89278e-06	ST8SIA4
rs11881751	19	4997420	A	G	-0.0830385	0.0140896	3.77868e-09	ST8SIA4
rs78695809	17	40730114	A	C	0.205258	0.0264691	8.87565e-15	STAT3
rs1053004	17	40466092	A	G	0.205443	0.0120967	1.08618e-64	STAT3
rs9675195	17	40222452	A	G	0.0884951	0.0135812	7.23103e-11	STAT3
rs16833249	2	191948272	T	C	0.0754647	0.0121631	5.4906e-10	STAT4
rs11967684	6	31199766	A	G	0.061017	0.0123601	7.94969e-07	STAT4
rs4743820	9	93928416	T	C	-0.0657868	0.0132731	7.18853e-07	STAT4
rs653178	12	112007756	T	C	-0.0919002	0.0119167	1.23851e-14	STAT4
rs77461168	11	59576212	A	G	0.261326	0.0463953	1.77509e-08	STX3
rs56149365	11	59391114	A	G	-0.231636	0.0410673	1.6966e-08	STX3
rs114965596	11	59570181	A	G	-0.613949	0.0273608	1.64059e-111	STX3
rs2594836	5	173205318	A	G	0.0677483	0.0137267	7.99043e-07	TALDO1
rs149110519	6	144385777	T	C	-0.120039	0.0266386	6.59994e-06	TALDO1
rs149007767	7	50370254	T	C	0.110791	0.0166555	2.89534e-11	TALDO1
rs7112603	11	701616	G	A	0.123936	0.021734	1.17991e-08	TALDO1
rs113226928	11	785145	A	G	0.262854	0.0209145	3.17395e-36	TALDO1
rs35979828	12	54685880	T	C	-0.176949	0.0256058	4.82614e-12	TALDO1
rs372883	21	30717737	C	T	-0.0543439	0.0118954	4.90987e-06	TALDO1
rs10732976	1	185409061	A	G	-0.0583818	0.0130381	7.54866e-06	TGFBR3
rs1677603	1	91293532	T	G	0.213844	0.042357	4.45061e-07	TGFBR3
rs4658259	1	92151760	C	A	0.12476	0.0155528	1.04376e-15	TGFBR3
rs36048657	1	92022364	C	T	-0.16028	0.0134524	9.93345e-33	TGFBR3
rs1354034	3	56849749	C	T	-0.0817911	0.012231	2.27772e-11	TGFBR3
rs8067378	17	38051348	G	A	-0.0751332	0.0118868	2.60549e-10	TGFBR3
rs1354034	3	56849749	C	T	-0.0578482	0.0122407	2.29208e-06	THOC5
rs16895831	6	42515791	T	C	0.0651504	0.0146087	8.21126e-06	THOC5
rs149007767	7	50370254	T	C	0.116217	0.0166529	2.98126e-12	THOC5
rs3859192	17	38128648	T	C	0.0927371	0.0119253	7.46105e-15	THOC5
rs7210990	17	16170764	A	C	-0.0705494	0.0118964	3.02197e-09	THOC5
rs73159006	22	29923084	G	A	-0.329138	0.0142441	3.9355e-118	THOC5
rs5763863	22	30581859	T	A	-0.107383	0.0166951	1.25771e-10	THOC5
rs445	7	92408370	T	C	-0.0907468	0.0203939	8.59508e-06	TLE3
rs9788746	15	70054103	G	A	-0.0843173	0.0120292	2.39332e-12	TLE3
rs8078723	17	38166879	C	T	0.0646849	0.0122502	1.29039e-07	TLE3
rs11881751	19	4997420	A	G	-0.0758851	0.0140925	7.25254e-08	TLE3
rs3181140	3	172227642	G	A	-0.271615	0.0125011	1.13501e-104	TNFSF10
rs7628827	3	172191694	T	C	-0.127942	0.0127542	1.10713e-23	TNFSF10
rs149110519	6	144385777	T	C	-0.12818	0.0266359	1.49128e-06	TNFSF10
rs149007767	7	50370254	T	C	0.122691	0.0166496	1.7191e-13	TNFSF10
rs13277976	8	61679038	T	A	-0.0767343	0.0144932	1.1941e-07	TNFSF10
rs6563831	13	40975937	T	C	0.0819773	0.0122077	1.87802e-11	TNFSF10
rs7550702	1	211529569	C	T	-0.24519	0.0120502	4.91587e-92	TRAF5
rs12031048	1	211703628	A	G	0.108879	0.0166187	5.70033e-11	TRAF5
rs61827411	1	210806679	A	G	-0.163447	0.0263803	5.79896e-10	TRAF5
rs149265857	1	212134865	A	G	0.0899748	0.0200247	7.01617e-06	TRAF5
rs8067378	17	38051348	G	A	-0.0664857	0.0118905	2.25248e-08	TRAF5
rs592229	6	31930441	T	G	0.0557126	0.0120236	3.5936e-06	TRIM21
rs926101	11	4411241	T	C	-0.265088	0.0165353	7.66302e-58	TRIM21
rs138729490	11	4422004	A	G	0.151704	0.0325197	3.08923e-06	TRIM21
rs7310615	12	111865049	G	C	-0.0882822	0.0119139	1.26299e-13	TRIM21
rs9944715	18	43831259	G	A	-0.0635447	0.013573	2.84643e-06	TRIM21
rs4727423	7	98476753	A	C	-0.209186	0.0199849	1.22462e-25	TRRAP
rs62472014	7	98517117	T	C	0.375429	0.0322512	2.55623e-31	TRRAP
rs79072322	21	38240901	T	G	-0.460738	0.0345013	1.11944e-40	TTC3
rs145693673	21	38347997	T	C	-0.215797	0.0472492	4.94277e-06	TTC3
rs1235345	21	38432325	G	A	-0.492717	0.0111869	1e-200	TTC3
rs2835751	21	38826259	A	G	-0.14119	0.0124095	5.39386e-30	TTC3
rs78188596	1	32606205	A	G	-0.254568	0.0304763	6.64355e-17	TXLNA
rs1137947	1	32697071	A	C	-0.216708	0.0214996	6.79986e-24	TXLNA
rs4806227	19	36401012	A	G	-0.54938	0.0295248	2.78805e-77	TYROBP
rs3811444	1	248039451	T	C	-0.0754047	0.0125698	1.98541e-09	UBAP1
rs1172129	1	205244972	A	T	0.0981238	0.0122079	9.1622e-16	UBAP1
rs1354034	3	56849749	C	T	-0.0638058	0.0122386	1.85409e-07	UBAP1
rs12212092	6	30128442	T	C	-0.186235	0.0235671	2.7359e-15	UBAP1
rs6592965	7	50427982	A	G	0.0801393	0.0119456	1.96517e-11	UBAP1
rs1041251	9	34187354	T	C	0.206806	0.0119003	1.21088e-67	UBAP1
rs10814077	9	34188563	C	T	-0.0744086	0.0120297	6.19455e-10	UBAP1
rs4332427	10	24858390	G	A	-0.0665819	0.0138666	1.5725e-06	UBAP1
rs9944715	18	43831259	G	A	-0.0850111	0.0135647	3.6807e-10	UBAP1
rs737092	20	55990405	C	T	0.0538974	0.0118992	5.91507e-06	UBAP1
rs9268839	6	32428772	G	A	0.107797	0.0120961	5.03037e-19	UBE2L6
rs2848641	11	57263068	C	G	-0.0863186	0.0129113	2.30303e-11	UBE2L6
rs7131076	11	57345086	G	A	0.243957	0.0142213	5.84655e-66	UBE2L6
rs653178	12	112007756	T	C	-0.140279	0.0118832	3.68638e-32	UBE2L6
rs2617170	12	10560957	C	T	-0.0608751	0.0126281	1.4313e-06	UBE2L6
rs4788084	16	28539848	T	C	-0.0775593	0.0120426	1.19001e-10	UBE2L6
rs10777512	12	93859770	C	T	-0.102146	0.0126569	6.9952e-16	UBE2N
rs56388170	7	28724374	T	G	-0.0618545	0.013117	2.41002e-06	UBXN2B
rs149007767	7	50370254	T	C	0.0789331	0.0166684	2.1862e-06	UBXN2B
rs114495231	8	59124476	T	G	0.164973	0.0318326	2.19048e-07	UBXN2B
rs34652279	8	59318052	T	A	0.186371	0.0122116	1.37816e-52	UBXN2B
rs7647812	3	48833347	A	G	-0.114704	0.012311	1.19674e-20	USP4
rs149007767	7	50370254	T	C	-0.08092	0.0166677	1.2039e-06	USP4
rs7846314	8	61650831	T	A	0.0884812	0.0155298	1.21649e-08	USP4
rs1265564	12	111708458	C	A	-0.0587069	0.0120412	1.0848e-06	USP4
rs1371799	4	74977837	C	T	-0.0561788	0.0121937	4.08131e-06	ZBP1
rs149007767	7	50370254	T	C	0.158382	0.0166283	1.65348e-21	ZBP1
rs2239630	14	23589349	G	A	-0.0584702	0.0119021	8.98773e-07	ZBP1
rs62204282	20	56205106	T	C	-0.204981	0.0214561	1.25256e-21	ZBP1
rs6025656	20	56180878	T	G	0.0569932	0.0119505	1.84961e-06	ZBP1
rs112106726	20	56204864	A	G	-0.585585	0.0272944	4.14e-102	ZBP1
rs1371799	4	74977837	C	T	-0.0561788	0.0121937	4.08131e-06	ZBTB25
rs149007767	7	50370254	T	C	0.158382	0.0166283	1.65348e-21	ZBTB25
rs2239630	14	23589349	G	A	-0.0584702	0.0119021	8.98773e-07	ZBTB25
rs62204282	20	56205106	T	C	-0.204981	0.0214561	1.25256e-21	ZBTB25
rs6025656	20	56180878	T	G	0.0569932	0.0119505	1.84961e-06	ZBTB25
rs112106726	20	56204864	A	G	-0.585585	0.0272944	4.14e-102	ZBTB25
rs625686	22	20142932	T	C	0.0777553	0.0131708	3.55222e-09	ZDHHC8
rs73877146	22	20136606	C	T	-0.373034	0.0201722	2.36865e-76	ZDHHC8
rs3740089	10	45433201	T	G	-0.0628556	0.0141861	9.37972e-06	ZNF22
rs73283471	10	45496326	G	T	0.234106	0.0248657	4.74024e-21	ZNF22
rs7767288	6	32830013	A	G	-0.0580596	0.0120947	1.5819e-06	ZNF438
rs56388170	7	28724374	T	G	-0.0983338	0.0131012	6.1052e-14	ZNF438
rs7846314	8	61650831	T	A	-0.0854703	0.015531	3.72538e-08	ZNF438
rs72812591	10	31096209	T	C	0.203709	0.0203074	1.11148e-23	ZNF438
rs2994647	10	31275977	C	A	-0.241648	0.012016	5.98412e-90	ZNF438
rs3859192	17	38128648	T	C	0.0980537	0.0119223	1.96517e-16	ZNF438
rs10278970	7	148780658	G	A	0.435511	0.0118568	1e-200	ZNF786
rs62505132	7	148941269	A	G	-0.0746449	0.0133261	2.12378e-08	ZNF786
rs13311996	7	149190098	C	T	0.0598731	0.0131306	5.12024e-06	ZNF786
