# Supplementary material for: Integrated Mendelian Randomization and Single‐Cell Transcriptomics Analysis Identifies Critical Blood Biomarkers and Potential Mechanisms in Epilepsy
Source: CNS Neurosci Ther. 2025 Jan 3;31(1):e70172. doi: 10.1111/cns.70172 (PMC11702437; doi:10.1111/cns.70172)
Supplement: Supplementary file 2 — Appendix S1. [file CNS-31-e70172-s001.zip › Supplementary File 1/2_qPCR/Data for Analysis.xlsx]

## Sheet: First batch_9x2
	Gene Name										Mean										△CT=Cttarget gene-CtGAPDH									△△CT=△CTDRE-△CTNC									Expression Fold=2-△△CT
Sample ID	GAPDH	SSH2	MTX1	GZMA	DNMT1	CDC25B	RAF1	SH3BP5L	FGD3		GAPDH	SSH2	MTX1	GZMA	DNMT1	CDC25B	RAF1	SH3BP5L	FGD3		SSH2	MTX1	GZMA	DNMT1	CDC25B	RAF1	SH3BP5L	FGD3		SSH2	MTX1	GZMA	DNMT1	CDC25B	RAF1	SH3BP5L	FGD3		SSH2	MTX1	GZMA	DNMT1	CDC25B	RAF1	sh3bp5l	FGD3
DRE-01	18.3182	26.7702	33.5145	33.2844	27.3515	27.7612	26.2566	27.0419	29.3887
DRE-01	18.3722	26.5108	32.6437	33.7515	27.5351	27.6693	26.0247	26.8887	29.3508		18.335	26.7025	33.2817	33.7317	27.4566	27.6786	26.0747	26.9397	29.4599		8.36745	14.9467	15.3967	9.12159	9.34359	7.73971	8.60471	11.1249		0	0	0	0	0	0	0	0		1	1	1	1	1	1	1	1
DRE-01	18.3147	26.8265	33.687	34.1592	27.4832	27.6053	25.9429	26.8886	29.6402
DRE-02	16.7061	25.6705	31.0046	31.0108	26.3039	26.7698	24.1638	26.2726	28.3392
DRE-02	16.6114	25.6518	30.9286	31.2866	26.1283	26.5273	24.0598	26.1592	28.0769		16.597	25.6701	30.9689	31.1482	26.2153	26.6459	24.1501	26.2233	28.1914		9.07304	14.3719	14.5512	9.61828	10.0489	7.55305	9.62627	11.5944		0.705585	-0.574784	-0.845507	0.496688	0.705267	-0.186661	1.02156	0.469536		0.613194	1.48945	1.7969	0.708732	0.613329	1.13813	0.492584	0.722197
DRE-02	16.4736	25.6878	30.9736	31.1472	26.2137	26.6405	24.2266	26.2381	28.1582
DRE-03	17.1601	25.9105	31.4923	33.0955	26.3077	26.5514	24.5656	26.0226	28.7858
DRE-03	17.1504	25.8134	31.5432	33.4532	26.2566	26.7296	24.7903	26.2095	28.7791		17.1283	25.7679	31.5289	33.4719	26.3272	26.7335	24.6878	26.1218	28.7608		8.63965	14.4006	16.3437	9.19896	9.60527	7.55956	8.99356	11.6326		0.2722	-0.546103	0.947	0.0773727	0.261681	-0.18015	0.388854	0.507709		0.828056	1.46014	0.51871	0.947782	0.834115	1.133	0.763736	0.703338
DRE-03	17.0742	25.5798	31.5511	33.867	26.4174	26.9195	24.7076	26.1334	28.7176
DRE-04	15.9855	25.375	30.0209	30.7837	25.4287	26.2005	23.4662	25.7929	27.9938
DRE-04	15.9784	25.3657	30.3284	30.5663	25.3893	26.2465	23.5659	25.7166	28.1434		15.9533	25.4077	30.1413	30.4057	25.4254	26.2476	23.5828	25.7655	28.0602		9.4544	14.188	14.4524	9.47206	10.2943	7.62954	9.81221	12.1069		1.08695	-0.758755	-0.944288	0.350468	0.950721	-0.110172	1.2075	0.982053		0.470757	1.69203	1.92424	0.78433	0.517374	1.07936	0.433018	0.506259
DRE-04	15.8959	25.4824	30.0745	29.867	25.458	26.2959	23.7164	25.787	28.0434
DRE-05	16.7367	25.6719	30.8109	31.7396	26.428	27.6386	24.3699	26.5359	28.4612
DRE-05	16.2642	25.7763	31.1933	31.4849	26.5313	27.396	24.3138	26.5767	28.5384		16.4727	25.5775	31.1165	31.5804	26.4323	27.4998	24.286	26.518	28.4413		9.10489	14.6438	15.1077	9.95962	11.0272	7.81336	10.0453	11.9686		0.737434	-0.302917	-0.288928	0.838028	1.6836	0.0736574	1.44061	0.843778		0.599805	1.23364	1.22173	0.559408	0.311305	0.950226	0.368412	0.557182
DRE-05	16.417	25.2844	31.3452	31.5167	26.3375	27.465	24.1743	26.4413	28.3243
DRE-06	16.1736	25.3944	30.6436	31.2796	25.9954	26.3078	23.8768	26.1215	28.4315
DRE-06	16.1861	25.3497	30.5998	31.1584	25.9365	26.2102	24.0023	26.2507	28.4042		16.155	25.3848	30.5829	31.1773	25.9009	26.3011	23.9398	26.1068	28.4006		9.22986	14.4279	15.0223	9.74588	10.1461	7.78484	9.95181	12.2456		0.862402	-0.518765	-0.374343	0.624293	0.802485	0.0451316	1.3471	1.12076		0.550036	1.43273	1.29625	0.648738	0.573361	0.969201	0.393081	0.459851
DRE-06	16.1053	25.4104	30.5054	31.0939	25.7707	26.3852	23.9404	25.9482	28.3661
DRE-07	17.6627	26.4698	32.0755	33.7485	26.461	26.1016	25.0057	26.0598	29.0423
DRE-07	17.6557	26.6816	31.9363	33.4489	26.4482	26.1972	25.0113	25.9353	28.9933		17.6238	26.6101	31.799	33.5738	26.4554	26.1808	24.9571	26.0386	29.127		8.98631	14.1752	15.9501	8.83167	8.55701	7.33337	8.41484	11.5032		0.618851	-0.771506	0.553405	-0.289917	-0.786577	-0.406342	-0.189865	0.378357		0.651189	1.70705	0.68141	1.22257	1.72498	1.32532	1.14066	0.769313
DRE-07	17.5529	26.6788	31.3851	33.5241	26.457	26.2434	24.8544	26.1207	29.3453
DRE-08	17.2019	26.2554	31.6229	32.2896	26.6775	26.8902	25.1669	26.6524	29.3007
DRE-08	17.2801	26.1702	31.9051	32.1184	26.6191	27.0816	25.0884	26.6013	28.7001		17.2423	26.2953	31.6344	31.9561	26.6967	27.0404	24.9807	26.5995	29.1322		9.05293	14.3921	14.7138	9.45433	9.79804	7.73842	9.35713	11.8899		0.685474	-0.554594	-0.682886	0.332739	0.45445	-0.00129202	0.752427	0.765025		0.621802	1.46875	1.60535	0.794028	0.729788	1.0009	0.593604	0.588443
DRE-08	17.245	26.4602	31.3754	31.4603	26.7934	27.1493	24.6869	26.5447	29.3958
DRE-09	18.0777	26.8295	31.8795	33.8731	27.4967	27.589	25.6537	26.9521	29.799
DRE-09	18.0685	26.6553	33.068	34.3384	27.4233	27.7834	25.6424	26.8196	29.9541		17.9648	26.654	32.2315	34.147	27.3516	27.5949	25.6051	26.8227	29.8256		8.68915	14.2667	16.1822	9.38677	9.63012	7.64027	8.85787	11.8607		0.321693	-0.680031	0.785522	0.265179	0.286531	-0.099442	0.253167	0.735871		0.80013	1.60217	0.580142	0.832095	0.819871	1.07136	0.839053	0.600455
DRE-09	17.7483	26.4771	31.747	34.2295	27.1348	27.4125	25.5192	26.6964	29.7236
NC-01	16.2908	27.1164	32.1427	36.4415	26.2405	25.6429	24.3336	25.9254	30.6597
NC-01	16.3794	27.1419	31.3609	35.6874	26.3077	25.6452	24.3573	26.0053	31.0328		16.3144	27.1412	31.4637	36.5115	26.2264	25.6864	24.3612	25.9162	30.7727		10.8267	15.1493	20.197	9.91193	9.37195	8.04679	9.60178	14.4583		2.45929	0.202595	4.80036	0.790339	0.0283584	0.307082	0.997071	3.33344		0.181837	0.868986	0.035888	0.578208	0.980535	0.808275	0.501016	0.0992055
NC-01	16.2732	27.1652	30.8876	37.4055	26.1309	25.771	24.3927	25.8179	30.6257
NC-02	15.7552	27.0176	29.6687	34.8334	25.7002	25.2213	23.5895	25.8677	30.2465
NC-02	15.6034	27.1058	30.0917	34.0887	26.0249	25.4325	23.5938	25.5781	30.6315		15.7034	26.9884	29.9389	34.4095	25.8171	25.363	23.5864	25.7771	30.3406		11.285	14.2355	18.7061	10.1137	9.6596	7.88299	10.0737	14.6372		2.91756	-0.711219	3.3094	0.992103	0.316015	0.143284	1.46899	3.51235		0.132351	1.63719	0.100872	0.502744	0.803285	0.905456	0.361236	0.0876347
NC-02	15.7516	26.8419	30.0563	34.3063	25.7263	25.4353	23.5759	25.8855	30.1439
NC-03	16.3161	27.6442	30.8391	35.1938	26.2304	25.7348	24.3865	26.1864	30.8668
NC-03	16.4875	27.7078	30.9538	35.5765	26.2497	25.7528	24.2928	26.3044	30.9415		16.4261	27.8255	30.6244	35.4628	26.2556	25.7942	24.3566	26.2904	30.8813		11.3994	14.1983	19.0367	9.82954	9.36812	7.93048	9.86426	14.4552		3.03198	-0.748364	3.64005	0.707954	0.0245322	0.190775	1.25956	3.33031		0.12226	1.67989	0.0802113	0.612188	0.983139	0.876135	0.417672	0.0994208
NC-03	16.4747	28.1246	30.0804	35.6182	26.2867	25.895	24.3905	26.3803	30.8355
NC-04	16.2314	27.5258	30.7263	33.5731	26.2239	25.5028	24.4174	26.2783	30.7203
NC-04	16.2405	27.3309	31.1107	34.0531	26.2555	25.6506	24.1733	26.725	30.716		16.1681	27.3737	30.8764	33.5947	26.2372	25.5782	24.1972	26.4054	30.8181		11.2056	14.7083	17.4266	10.0691	9.41011	8.02909	10.2373	14.65		2.83817	-0.238411	2.0299	0.947503	0.0665176	0.289379	1.63262	3.52511		0.139838	1.17969	0.244873	0.518529	0.95494	0.818254	0.322501	0.0868634
NC-04	16.0324	27.2644	30.7922	33.1578	26.2321	25.5812	24.0008	26.213	31.0178
NC-05	15.7637	27.155	29.7924	35.7803	26.1058	25.2518	23.843	25.9737	30.6625
NC-05	15.8367	27.2918	29.9436	36.1246	25.7603	25.2831	24.0905	25.8296	30.668		15.7813	27.1959	29.9923	36.1037	25.8864	25.2719	23.9096	25.8591	30.4297		11.4146	14.211	20.3224	10.105	9.4906	8.12831	10.0778	14.6484		3.04712	-0.735702	4.92573	0.983454	0.147011	0.388601	1.4731	3.52353		0.120984	1.66521	0.032901	0.505767	0.90312	0.76387	0.360208	0.0869583
NC-05	15.7436	27.1409	30.241	36.4063	25.793	25.2809	23.7954	25.7741	29.9587
NC-06	15.6478	27.0082	30.193	33.8015	25.7194	25.0197	23.669	25.3354	30.0708
NC-06	15.6793	27.359	30.0718	33.3431	25.549	25.1341	23.4885	25.3896	30.2035		15.8287	27.1578	30.2094	33.724	25.6816	25.1536	23.534	25.4132	30.1203		11.3292	14.3807	17.8953	9.85294	9.32497	7.70529	9.58449	14.2916		2.96171	-0.565976	2.49863	0.731353	-0.0186164	-0.0344148	0.979782	3.16677		0.128362	1.48039	0.176945	0.602339	1.01299	1.02414	0.507056	0.111354
NC-06	16.1589	27.1063	30.3635	34.0273	25.7764	25.3072	23.4444	25.5145	30.0866
NC-07	15.3992	26.9967	29.8556	33.014	25.3412	24.8657	23.2696	25.6822	30.273
NC-07	15.5012	26.8892	29.9849	34.5829	25.5024	24.8987	23.23	25.9093	30.5102		15.4815	27.0448	30.0179	33.9386	25.4351	24.9865	23.296	25.7738	30.4052		11.5633	14.5363	18.4571	9.9536	9.50498	7.8145	10.2923	14.9237		3.19583	-0.410367	3.06044	0.832005	0.161394	0.0747936	1.6876	3.79887		0.109134	1.32902	0.119871	0.561748	0.894161	0.949478	0.310443	0.07185
NC-07	15.5441	27.2485	30.2132	34.219	25.4617	25.1951	23.3885	25.73	30.4325
NC-08	16.2643	27.2878	30.6455	34.589	26.2599	25.5914	24.0695	25.9062	30.5998
NC-08	16.3055	27.0774	30.382	34.7346	26.1747	25.5259	24.144	26.0483	31.2383		16.2686	27.1256	30.7852	34.6533	26.1329	25.5994	24.0444	25.9082	30.9714		10.857	14.5166	18.3847	9.86434	9.33083	7.77578	9.63959	14.7028		2.48957	-0.430129	2.98807	0.742746	-0.0127601	0.0360727	1.03488	3.57794		0.178059	1.34735	0.126038	0.597601	1.00888	0.975306	0.488055	0.0837399
NC-08	16.2359	27.0116	31.328	34.6363	25.9642	25.6809	23.9195	25.77	31.076
NC-09	16.0809	26.9142	30.5596	37.1088	25.8848	25.5069	24.0897	25.4016	30.2226
NC-09	16.0285	26.9821	30.4724	34.5419	25.8159	25.4999	23.9838	25.3747	30.2661		15.9839	26.9994	30.7551	35.6114	25.9315	25.4945	24.0005	25.4051	30.2624		11.0156	14.7712	19.6275	9.94758	9.51067	8.01662	9.42127	14.2785		2.64811	-0.17553	4.23087	0.825993	0.167079	0.276908	0.816565	3.15368		0.159529	1.12938	0.0532574	0.564094	0.890644	0.825358	0.567792	0.11237
NC-09	15.8422	27.102	31.2331	35.1835	26.0937	25.4768	23.928	25.4391	30.2984

## Sheet: Second batch_3x2
	Gene Name										Mean										△CT=Cttarget gene-CtGAPDH									△△CT=△CTDRE-△CTNC									Expression Fold=2-△△CT
Sample ID	GAPDH	SSH2	MTX1	GZMA	DNMT1	CDC25B	FGD3	RAF1	SH3BP5L		GAPDH	SSH2	MTX1	GZMA	DNMT1	CDC25B	FGD3	RAF1	SH3BP5L		SSH2	MTX1	GZMA	DNMT1	CDC25B	FGD3	RAF1	SH3BP5L		SSH2	MTX1	GZMA	DNMT1	CDC25B	FGD3	RAF1	SH3BP5L		SSH2	MTX1	GZMA	DNMT1	CDC25B	RAF1	sh3bp5l	FGD3
C2-1	18.5023	28.5527	32.1659	34.446	25.4807	25.2383	30.0899	24.7557	25.998
C2-1	18.5871	27.6033	32.2046	34.0154	25.3645	24.9519	30.0271	24.8799	25.9683		18.664	28.0129	32.1936	33.9474	25.3949	25.1057	29.8794	24.8415	25.9097		9.34889	13.5296	15.2834	6.73093	6.44176	11.2154	6.17752	7.24566		0	0	0	0	0	0	0	0		1	1	1	1	1	1	1	1
C2-1	18.9025	27.8827	32.2102	33.3809	25.3396	25.127	29.5211	24.8889	25.7628
C2-2	19.1384	28.1518	32.5581	36.1025	25.4692	25.3114	30.1551	25.2976	25.5064
C2-2	19.6654	28.2035	32.8411	36.268	25.3881	25.4312	30.1148	25.1643	25.6828		19.3568	28.0812	32.7366	36.2712	25.4395	25.4038	29.9491	25.3234	25.5877		8.72446	13.3799	16.9144	6.08271	6.04704	10.5923	5.96663	6.23095		-0.624438	-0.149726	1.63098	-0.64822	-0.394719	-0.62309	-0.210889	-1.01472		1.54161	1.10936	0.322869	1.56723	1.31469	1.54017	1.1574	2.0205
C2-2	19.2665	27.8883	32.8106	36.443	25.4611	25.4688	29.5772	25.5083	25.5739
C2-3	19.4653	28.5249	33.2826	36.0097	25.9044	25.6809	30.3793	25.7447	25.8519
C2-3	19.2144	28.7118	32.6452	36.0846	25.7473	25.7788	30.3719	25.4275	25.5543		19.2925	28.584	32.821	36.3975	25.8664	25.6894	30.445	25.4795	25.7019		9.29146	13.5284	17.1049	6.5739	6.39692	11.1525	6.187	6.4094		-0.0574317	-0.00114313	1.82149	-0.157023	-0.0448372	-0.0628914	0.00947749	-0.836262		1.04061	1.00079	0.282928	1.11498	1.03157	1.04456	0.993452	1.78542
C2-3	19.1979	28.5153	32.5351	37.098	25.9476	25.6087	30.5839	25.2664	25.6997
DRE1-1	21.6124	28.3057	34.3542	37.8681	27.2393	27.3953	30.4833	27.0526	26.9627
DRE1-1	21.3832	28.603	35.3901	38.0702	27.2494	27.0971	30.8058	26.902	27.0381		21.4551	28.4339	34.7801	37.6645	27.2138	27.2838	30.6215	26.9642	27.0339		6.97878	13.325	16.2094	5.75862	5.82867	9.16635	5.50905	5.5788		-2.37012	-0.204607	0.925956	-0.97231	-0.613085	-2.04904	-0.668471	-1.66687		5.16983	1.15237	0.526332	1.96198	1.52953	4.13831	1.58939	3.17524
DRE1-1	21.3698	28.393	34.596	37.0553	27.1526	27.3591	30.5754	26.938	27.101
DRE-2	19.9066	27.5791	33.36	35.6572	26.1446	26.4273	29.7638	25.8228	26.6139
DRE-2	19.7782	27.5188	33.1154	35.6674	26.0788	26.3884	29.5	25.8462	26.2776		19.8213	27.516	33.3768	35.7515	26.0345	26.3634	29.4635	25.8128	26.3762		7.69462	13.5555	15.9302	6.21315	6.54208	9.64221	5.99148	6.55487		-1.65427	0.0259229	0.64676	-0.517773	0.100325	-1.57318	-0.186043	-0.690795		3.14764	0.982192	0.638713	1.43174	0.932823	2.9756	1.13764	1.61417
DRE-2	19.7792	27.45	33.6551	35.93	25.8801	26.2745	29.1269	25.7695	26.2371
DRE-3	20.5059	27.5264	33.582	34.3296	26.4326	26.5078	29.1925	26.0933	26.3279
DRE-3	20.8708	27.2352	34.3727	34.4925	26.2743	26.7213	29.3638	26.1199	26.3027		20.6761	27.3876	34.1221	34.2613	26.3068	26.6036	29.2974	26.1456	26.3294		6.71152	13.446	13.5852	5.63073	5.9275	8.62136	5.4695	5.65329		-2.63737	-0.083535	-1.6982	-1.1002	-0.514254	-2.59403	-0.708021	-1.59237		6.22197	1.05961	3.24496	2.14384	1.42826	6.03781	1.63356	3.01545
DRE-3	20.6514	27.4012	34.4117	33.9619	26.2135	26.5816	29.336	26.2235	26.3576

## Sheet: Converted for analysis
Group	Sample ID	Replicate Wells	GAPDH	SSH2	MTX1	GZMA	DNMT1	CDC25B	RAF1	SH3BP5L	FGD3
DRE	sample1	1	18.3182	26.7702	33.5145	33.2844	27.3515	27.7612	26.2566	27.0419	29.3887
DRE	sample1	2	18.3722	26.5108	32.6437	33.7515	27.5351	27.6693	26.0247	26.8887	29.3508
DRE	sample1	3	18.3147	26.8265	33.687	34.1592	27.4832	27.6053	25.9429	26.8886	29.6402
DRE	sample2	1	16.7061	25.6705	31.0046	31.0108	26.3039	26.7698	24.1638	26.2726	28.3392
DRE	sample2	2	16.6114	25.6518	30.9286	31.2866	26.1283	26.5273	24.0598	26.1592	28.0769
DRE	sample2	3	16.4736	25.6878	30.9736	31.1472	26.2137	26.6405	24.2266	26.2381	28.1582
DRE	sample3	1	17.1601	25.9105	31.4923	33.0955	26.3077	26.5514	24.5656	26.0226	28.7858
DRE	sample3	2	17.1504	25.8134	31.5432	33.4532	26.2566	26.7296	24.7903	26.2095	28.7791
DRE	sample3	3	17.0742	25.5798	31.5511	33.867	26.4174	26.9195	24.7076	26.1334	28.7176
DRE	sample4	1	15.9855	25.375	30.0209	30.7837	25.4287	26.2005	23.4662	25.7929	27.9938
DRE	sample4	2	15.9784	25.3657	30.3284	30.5663	25.3893	26.2465	23.5659	25.7166	28.1434
DRE	sample4	3	15.8959	25.4824	30.0745	29.867	25.458	26.2959	23.7164	25.787	28.0434
DRE	sample5	1	16.7367	25.6719	30.8109	31.7396	26.428	27.6386	24.3699	26.5359	28.4612
DRE	sample5	2	16.2642	25.7763	31.1933	31.4849	26.5313	27.396	24.3138	26.5767	28.5384
DRE	sample5	3	16.417	25.2844	31.3452	31.5167	26.3375	27.465	24.1743	26.4413	28.3243
DRE	sample6	1	16.1736	25.3944	30.6436	31.2796	25.9954	26.3078	23.8768	26.1215	28.4315
DRE	sample6	2	16.1861	25.3497	30.5998	31.1584	25.9365	26.2102	24.0023	26.2507	28.4042
DRE	sample6	3	16.1053	25.4104	30.5054	31.0939	25.7707	26.3852	23.9404	25.9482	28.3661
DRE	sample7	1	17.6627	26.4698	32.0755	33.7485	26.461	26.1016	25.0057	26.0598	29.0423
DRE	sample7	2	17.6557	26.6816	31.9363	33.4489	26.4482	26.1972	25.0113	25.9353	28.9933
DRE	sample7	3	17.5529	26.6788	31.3851	33.5241	26.457	26.2434	24.8544	26.1207	29.3453
DRE	sample8	1	17.2019	26.2554	31.6229	32.2896	26.6775	26.8902	25.1669	26.6524	29.3007
DRE	sample8	2	17.2801	26.1702	31.9051	32.1184	26.6191	27.0816	25.0884	26.6013	28.7001
DRE	sample8	3	17.245	26.4602	31.3754	31.4603	26.7934	27.1493	24.6869	26.5447	29.3958
DRE	sample9	1	18.0777	26.8295	31.8795	33.8731	27.4967	27.589	25.6537	26.9521	29.799
DRE	sample9	2	18.0685	26.6553	33.068	34.3384	27.4233	27.7834	25.6424	26.8196	29.9541
DRE	sample9	3	17.7483	26.4771	31.747	34.2295	27.1348	27.4125	25.5192	26.6964	29.7236
DRE	sample10	1	21.6124	28.3057	34.3542	37.8681	27.2393	27.3953	27.0526	26.9627	30.4833
DRE	sample10	2	21.3832	28.603	35.3901	38.0702	27.2494	27.0971	26.902	27.0381	30.8058
DRE	sample10	3	21.3698	28.393	34.596	37.0553	27.1526	27.3591	26.938	27.101	30.5754
DRE	sample11	1	19.9066	27.5791	33.36	35.6572	26.1446	26.4273	25.8228	26.6139	29.7638
DRE	sample11	2	19.7782	27.5188	33.1154	35.6674	26.0788	26.3884	25.8462	26.2776	29.5
DRE	sample11	3	19.7792	27.45	33.6551	35.93	25.8801	26.2745	25.7695	26.2371	29.1269
DRE	sample12	1	20.5059	27.5264	33.582	34.3296	26.4326	26.5078	26.0933	26.3279	29.1925
DRE	sample12	2	20.8708	27.2352	34.3727	34.4925	26.2743	26.7213	26.1199	26.3027	29.3638
DRE	sample12	3	20.6514	27.4012	34.4117	33.9619	26.2135	26.5816	26.2235	26.3576	29.336
NC	sample1	1	18.5023	28.5527	32.1659	34.446	25.4807	25.2383	24.7557	25.998	30.0899
NC	sample1	2	18.5871	27.6033	32.2046	34.0154	25.3645	24.9519	24.8799	25.9683	30.0271
NC	sample1	3	18.9025	27.8827	32.2102	33.3809	25.3396	25.127	24.8889	25.7628	29.5211
NC	sample2	1	19.1384	28.1518	32.5581	36.1025	25.4692	25.3114	25.2976	25.5064	30.1551
NC	sample2	2	19.6654	28.2035	32.8411	36.268	25.3881	25.4312	25.1643	25.6828	30.1148
NC	sample2	3	19.2665	27.8883	32.8106	36.443	25.4611	25.4688	25.5083	25.5739	29.5772
NC	sample3	1	19.4653	28.5249	33.2826	36.0097	25.9044	25.6809	25.7447	25.8519	30.3793
NC	sample3	2	19.2144	28.7118	32.6452	36.0846	25.7473	25.7788	25.4275	25.5543	30.3719
NC	sample3	3	19.1979	28.5153	32.5351	37.098	25.9476	25.6087	25.2664	25.6997	30.5839
NC	sample4	1	16.2908	27.1164	32.1427	36.4415	26.2405	25.6429	24.3336	25.9254	30.6597
NC	sample4	2	16.3794	27.1419	31.3609	35.6874	26.3077	25.6452	24.3573	26.0053	31.0328
NC	sample4	3	16.2732	27.1652	30.8876	37.4055	26.1309	25.771	24.3927	25.8179	30.6257
NC	sample5	1	15.7552	27.0176	29.6687	34.8334	25.7002	25.2213	23.5895	25.8677	30.2465
NC	sample5	2	15.6034	27.1058	30.0917	34.0887	26.0249	25.4325	23.5938	25.5781	30.6315
NC	sample5	3	15.7516	26.8419	30.0563	34.3063	25.7263	25.4353	23.5759	25.8855	30.1439
NC	sample6	1	16.3161	27.6442	30.8391	35.1938	26.2304	25.7348	24.3865	26.1864	30.8668
NC	sample6	2	16.4875	27.7078	30.9538	35.5765	26.2497	25.7528	24.2928	26.3044	30.9415
NC	sample6	3	16.4747	28.1246	30.0804	35.6182	26.2867	25.895	24.3905	26.3803	30.8355
NC	sample7	1	16.2314	27.5258	30.7263	33.5731	26.2239	25.5028	24.4174	26.2783	30.7203
NC	sample7	2	16.2405	27.3309	31.1107	34.0531	26.2555	25.6506	24.1733	26.725	30.716
NC	sample7	3	16.0324	27.2644	30.7922	33.1578	26.2321	25.5812	24.0008	26.213	31.0178
NC	sample8	1	15.7637	27.155	29.7924	35.7803	26.1058	25.2518	23.843	25.9737	30.6625
NC	sample8	2	15.8367	27.2918	29.9436	36.1246	25.7603	25.2831	24.0905	25.8296	30.668
NC	sample8	3	15.7436	27.1409	30.241	36.4063	25.793	25.2809	23.7954	25.7741	29.9587
NC	sample9	1	15.6478	27.0082	30.193	33.8015	25.7194	25.0197	23.669	25.3354	30.0708
NC	sample9	2	15.6793	27.359	30.0718	33.3431	25.549	25.1341	23.4885	25.3896	30.2035
NC	sample9	3	16.1589	27.1063	30.3635	34.0273	25.7764	25.3072	23.4444	25.5145	30.0866
NC	sample10	1	15.3992	26.9967	29.8556	33.014	25.3412	24.8657	23.2696	25.6822	30.273
NC	sample10	2	15.5012	26.8892	29.9849	34.5829	25.5024	24.8987	23.23	25.9093	30.5102
NC	sample10	3	15.5441	27.2485	30.2132	34.219	25.4617	25.1951	23.3885	25.73	30.4325
NC	sample11	1	16.2643	27.2878	30.6455	34.589	26.2599	25.5914	24.0695	25.9062	30.5998
NC	sample11	2	16.3055	27.0774	30.382	34.7346	26.1747	25.5259	24.144	26.0483	31.2383
NC	sample11	3	16.2359	27.0116	31.328	34.6363	25.9642	25.6809	23.9195	25.77	31.076
NC	sample12	1	16.0809	26.9142	30.5596	37.1088	25.8848	25.5069	24.0897	25.4016	30.2226
NC	sample12	2	16.0285	26.9821	30.4724	34.5419	25.8159	25.4999	23.9838	25.3747	30.2661
NC	sample12	3	15.8422	27.102	31.2331	35.1835	26.0937	25.4768	23.928	25.4391	30.2984
