# Supplementary material for: Integrated Mendelian Randomization and Single‐Cell Transcriptomics Analysis Identifies Critical Blood Biomarkers and Potential Mechanisms in Epilepsy
Source: CNS Neurosci Ther. 2025 Jan 3;31(1):e70172. doi: 10.1111/cns.70172 (PMC11702437; doi:10.1111/cns.70172)
Supplement: Supplementary file 2 — Appendix S1. [file CNS-31-e70172-s001.zip › Supplementary File 1/3_WB/Traditional&Digital WB Data.xlsx]

## Sheet: Traditional WB
Gray Value (Integrated Density Val)				Gray Value (Integrated Density Val)				Gray Value (Integrated Density Val)				Gray Value (Integrated Density Val)
Sample ID	Sh3bp5l	ACTIN		Sample ID	Mtx1	ACTIN		Sample ID	Raf1	ACTIN		Sample ID	Ssh2	ACTIN
NC	53387	473749		NC	517877	678355		NC	242261	246470		NC	345817	818898
DRE	120242	461411		DRE	153582	657763		DRE	225542	246030		DRE	585163	816040
NC	226203	484657		NC	393979	801107		NC	251319	253651		NC	251362	947242
DRE	341383	489734		DRE	101850	752678		DRE	228791	255149		DRE	632802	900511
NC	155736	483696		NC	390975	711975		NC	252703	242622		NC	299859	847537
DRE	224382	487521		DRE	23224	710458		DRE	221091	245597		DRE	453024	843621
Target Gray Value/Reference Gray Value (Ratio)				Target Gray Value/Reference Gray Value (Ratio)				Target Gray Value/Reference Gray Value (Ratio)				Target Gray Value/Reference Gray Value (Ratio)
NC	0.11			NC	0.23			NC	0.98			NC	0.42
DRE	0.26			DRE	0.76			DRE	0.92			DRE	0.72
NC	0.47			NC	0.14			NC	0.99			NC	0.27
DRE	0.7			DRE	0.49			DRE	0.9			DRE	0.7
NC	0.32			NC	0.03			NC	1.04			NC	0.35
DRE	0.46			DRE	0.55			DRE	0.9			DRE	0.54
Gray Value (Integrated Density Val)				Gray Value (Integrated Density Val)				Gray Value (Integrated Density Val)				Gray Value (Integrated Density Val)
Sample ID	Gzma	ACTIN		Sample ID	Cdc25B	ACTIN		Sample ID	Fgd3	ACTIN		Sample ID	Dnmt1	ACTIN
NC	679370	606545		NC	88604	220287		NC	482015	688487		NC	736413	602081
DRE	603418	590705		DRE	188436	220276		DRE	166863	719011		DRE	1272745	625204
NC	579755	794513		NC	66922	224857		NC	530990	707998		NC	663316	581318
DRE	579552	731437		DRE	181057	224048		DRE	151859	718089		DRE	1236465	639066
NC	465416	712750		NC	80219	223248		NC	515535	666994		NC	752478	621884
DRE	469923	718420		DRE	194362	223493		DRE	120479	736252		DRE	1175451	608571
Target Gray Value/Reference Gray Value (Ratio)				Target Gray Value/Reference Gray Value (Ratio)				Target Gray Value/Reference Gray Value (Ratio)				Target Gray Value/Reference Gray Value (Ratio)
NC	1.12			NC	0.4			NC	0.23			NC	1.22
DRE	1.02			DRE	0.86			DRE	0.7			DRE	2.04
NC	0.73			NC	0.3			NC	0.21			NC	1.14
DRE	0.79			DRE	0.81			DRE	0.75			DRE	1.93
NC	0.65			NC	0.36			NC	0.16			NC	1.21
DRE	0.65			DRE	0.87			DRE	0.77			DRE	1.93

## Sheet: Digital WB
Chemiluminescence Signal Value (Area)				Chemiluminescence Signal Value				Chemiluminescence Signal Value
Sample ID	Iqgap1	ACTIN		Sample ID	Bdkrb2	ACTIN		Sample ID	Arpc1b	ACTIN
NC	56958	9234945		NC	3886905	9234945		NC	483030	9234945
DRE	110719	10398041		DRE	4760231	10398041		DRE	1014873	10398041
NC	48568	8692798		NC	3965663	8692798		NC	376429	8692798
DRE	129498	8019496		DRE	4979648	8019496		DRE	835135	8019496
NC	41637	8240553		NC	3448628	8240553		NC	344400	8240553
DRE	176123	10420872		DRE	4966601	10420872		DRE	1345019	10420872
Target Value/Reference Value (Ratio)				Target Value/Reference Value (Ratio)				Target Value/Reference Value (Ratio)
NC	1.16			NC	1.03			NC	1.2
DRE	2.26			DRE	1.26			DRE	2.53
NC	0.99			NC	1.05			NC	0.94
DRE	2.64			DRE	1.32			DRE	2.08
NC	0.85			NC	0.92			NC	0.86
DRE	3.59			DRE	1.32			DRE	3.35
Chemiluminescence Signal Value (Area)				Chemiluminescence Signal Value
Sample ID	Rac2	ACTIN		Sample ID	Pak2	ACTIN
NC	2680178	9234945		NC	123364	9234945
DRE	1030185	10398041		DRE	136256	10398041
NC	1029347	8692798		NC	106241	8692798
DRE	1362482	8019496		DRE	124601	8019496
NC	1183693	8240553		NC	100076	8240553
DRE	1356761	10420872		DRE	148775	10420872
Target Value/Reference Value (Ratio)				Target Value/Reference Value (Ratio)
NC	1.64			NC	1.12
DRE	0.63			DRE	1.24
NC	0.63			NC	0.97
DRE	0.84			DRE	1.34
NC	0.73			NC	0.91
DRE	0.83			DRE	1.35
