# Supplementary material for: Integrated Mendelian Randomization and Single‐Cell Transcriptomics Analysis Identifies Critical Blood Biomarkers and Potential Mechanisms in Epilepsy
Source: CNS Neurosci Ther. 2025 Jan 3;31(1):e70172. doi: 10.1111/cns.70172 (PMC11702437; doi:10.1111/cns.70172)
Supplement: Supplementary file 2 — Appendix S1. [file CNS-31-e70172-s001.zip › Supplementary File 1/4_Immunofluorescence.xlsx]

## Sheet: Raf1
Raf1	Area	Mean	stdDev	Min	Max	IntDen		Mean	Ratio
1D	160199	26.699	11.614	16	85	4277130		26	1.02549
1N	120011	19.172	11.498	11	85	2300854			0.736384
2D	223990	47.167	15.193	28	85	10564884			1.81165
2N	126135	36.433	15.704	21	85	4595450			1.39937
3D	240387	15.563	6.393	10	74	3741096			20.5978
3N	309895	11.439	4.756	7	76	3544984			0.439364
4D	184159	39.092	14.322	23	85	7199140			1.5015
4N	120147	34.457	15.613	20	85	4139916			1.32347
5D	230426	38.864	14.232	23	85	8955207			1.49274
5N	129534	25.779	11.903	15	85	3339233			0.990154
6D	160325	39.289	15.403	23	85	6298995			1.50907
6N	210553	28.932	11.992	17	85	6091737			1.11126

## Sheet: Cdc25b
Cdc25b	Area	Mean	stdDev	Min	Max	IntDen		Mean	Ratio
1D	185601	21.196	9.364	13	83	3934082		20.88	1.015
1N	562881	7.624	5.812	4	84	4291505			0.365
2D	177865	40.697	14.55	24	86	7238640			1.949
2N	115801	32.623	13.596	20	88	3777746			1.562
3D	227365	30.144	10.437	20	89	6853763			1.444
3N	235012	21.117	10.305	13	85	4962803			1.011
4D	239981	47.869	13.579	32	96	11487739			2.293
4N	190755	31.959	13.328	20	90	6096281			1.531
5D	169761	27.952	12.042	17	88	4745198			1.339
5N	144424	7.54	5.381	4	83	1088957			0.361
6D	60284	41.57	13.719	24	75	2505982			1.991
6N	198028	24.413	10.558	15	85	4834481			1.169

## Sheet: Sh3bp5l
Sh3bp5l	Area	Mean	stdDev	Min	Max	IntDen		Mean	Ratio
1D	149787	35.806	12.387	21	85	5363200		12.787	2.8
1N	26581	7.81	5.613	4	77	207589			0.611
2D	85090	40.438	13.219	24	85	3440827			3.163
2N	10196	30.472	14.393	17	85	310688			2.383
3D	162992	24.699	10.215	15	81	4025817			1.932
3N	415316	5.198	2.733	4	88	2158789			0.407
4D	154722	37.14	14.04	21	85	5746349			2.905
4N	424074	9.002	4.48	6	75	3817577			0.704
5D	284496	21.111	9.027	13	85	6006053			1.651
5N	31923	8.798	7.542	5	103	280858			0.688
6D	193458	37.636	12.357	23	85	7281053			2.943
6N	10071	15.44	7.885	9	72	155495			1.208

## Sheet: Fgd3
Fgd3	Area	Mean	stdDev	Min	Max	IntDen		Mean	Ratio
1D	289602	49.271	11.502	31	82	14268840		19.34	2.547
1N	208790	25.724	9.862	16	85	5370863			1.33
2D	160944	33.898	11.706	22	89	5455617			1.752
2N	124035	26.865	11.446	16	145	3332162			1.389
3D	293091	21.382	6.944	15	90	6266778			1.105
3N	743370	15.519	6.067	11	81	11536548			0.802
4D	122126	15.082	8.388	9	78	1841916			0.78
4N	118557	13.692	4.926	9	66	1623277			0.708
5D	551622	14.233	6.62	9	76	7851120			0.736
5N	574709	10.923	5.197	7	70	6277400			0.565
6D	260935	23.795	8.81	16	85	6209073			1.23
6N	308488	22.197	9.026	14	82	6847459			1.148

## Sheet: Ssh2
Ssh2	Area	Mean	stdDev	Min	Max	IntDen		Mean	Ratio
1D	195220	41.698	13.349	25	85	8140296		44.33	0.941
1N	163939	38.406	12.797	23	85	6296210			0.866
2D	318853	56.73	14.52	33	85	18088453			1.28
2N	274484	51.019	14.637	30	112	14003826			1.151
3D	325897	51.145	13.691	31	85	16668061			1.154
3N	237327	43.568	13.829	26	85	10339947			0.983
4D	135831	56.06	14.185	33	85	7614749			1.265
4N	175624	42.397	12.726	26	84	7445978			0.956
5D	175430	51.12	14.751	31	85	8968018			1.153
5N	113362	49.009	13.89	30	85	5555751			1.105
6D	309726	46.118	14.286	27	85	14284046			1.04
6N	249695	41.597	12.831	24	85	10386675			0.938

## Sheet: Gzma
Gzma	Area	Mean	stdDev	Min	Max	IntDen		Mean	Ratio
1D	7089	14.481	9.167	8	78	102655		12.7	1.13985
1N	76650	9.46	5.168	6	77	725117			0.744628
2D	1053	21.477	11.727	12	82	22615			1.69053
2N	6082	16.409	10.571	9	89	99800			1.29161
3D	81178	29.271	12.304	17	84	2376137			2.30402
3N	45911	23.718	11.174	14	85	1088938			2.30402
4D	360043	12.349	7.212	7	79	4446225			2.30402
4N	60681	9.066	6.454	5	83	550151			2.30402
5D	171363	16.266	6.833	10	85	2787365			2.30402
5N	57152	10.282	5.636	6	81	587664			2.30402
6D	180600	18.198	7.728	11	78	3286647			2.30402
6N	52818	7.291	4.417	4	67	385107			2.30402

## Sheet: Dnmt1
Dnmt1	Area	Mean	stdDev	Min	Max	IntDen		Mean	Ratio
1D		35.367	12.893	21	85	6987475		32.49	1.089
1N		32.985	10.998	20	85	6316580			1.015
2D		46.979	14.165	29	85	15619189			1.446
2N		44.063	14.686	26	85	10489240			1.356
3D		23.736	10.086	14	83	2238354			0.731
3N		21.966	9.335	13	85	4022788			0.676
4D		41.321	14.34	24	85	3464153			1.272
4N		33.549	12.569	20	85	3659199			1.033
5D		38.793	13.614	23	85	6246600			1.194
5N		31.597	13.058	18	84	2572496			0.973
6D		37.463	12.938	22	85	7459985			1.153
6N		30.781	11.019	18	85	4868624			0.947

## Sheet: Mtx1
Mtx1	Area	Mean	stdDev	Min	Max	IntDen		Mean	Ratio
1D	96824	24.392	11.954	14	85	2361749		14.835	1.644
1N	60037	13.765	6.854	8	73	826386			0.927748
2D	60348	31.368	13.24	18	85	1892993			2.11417
2N	64462	18.86	8.709	11	75	1215768			1.27115
3D	94881	26.394	12.889	15	85	2504315			1.77893
3N	64509	14.047	7.221	8	78	906174			0.946755
4D	80741	21.077	10.469	12	85	1701744			1.42057
4N	198040	8.134	6.067	4	85	1610890			0.548224
5D	45727	31.843	13.277	18	85	1456078			2.14619
5N	27021	26.124	11.321	15	85	705906			1.76073
6D	305148	11.873	6.855	7	83	3622981			0.800229
6N	213914	8.092	4.683	5	77	1731083			0.545393
