# Supplementary material for: Integrated Mendelian Randomization and Single‐Cell Transcriptomics Analysis Identifies Critical Blood Biomarkers and Potential Mechanisms in Epilepsy
Source: CNS Neurosci Ther. 2025 Jan 3;31(1):e70172. doi: 10.1111/cns.70172 (PMC11702437; doi:10.1111/cns.70172)
Supplement: Supplementary file 3 — Appendix S2. [file CNS-31-e70172-s002.zip]

Archive with 39 entries (35 files):
- Supplementary File 2/1_Single Cell_Raw data statistics and quality assessment/
- Supplementary File 2/1_Single Cell_Raw data statistics and quality assessment/Base content distribution.png
- Supplementary File 2/1_Single Cell_Raw data statistics and quality assessment/Base error rate distribution.png
- Supplementary File 2/1_Single Cell_Raw data statistics and quality assessment/Cell Ranger sequencing data statistics table.csv
- Supplementary File 2/1_Single Cell_Raw data statistics and quality assessment/Raw data statistics table.csv
- Supplementary File 2/2_Cluster marker top10 genes (28 clusters)/
- Supplementary File 2/2_Cluster marker top10 genes (28 clusters)/Cluster.0.VlnPlot_SC.png
- Supplementary File 2/2_Cluster marker top10 genes (28 clusters)/Cluster.1.VlnPlot_SC.png
- Supplementary File 2/2_Cluster marker top10 genes (28 clusters)/Cluster.10.VlnPlot_SC.png
- Supplementary File 2/2_Cluster marker top10 genes (28 clusters)/Cluster.11.VlnPlot_SC.png
- Supplementary File 2/2_Cluster marker top10 genes (28 clusters)/Cluster.12.VlnPlot_SC.png
- Supplementary File 2/2_Cluster marker top10 genes (28 clusters)/Cluster.13.VlnPlot_SC.png
- Supplementary File 2/2_Cluster marker top10 genes (28 clusters)/Cluster.14.VlnPlot_SC.png
- Supplementary File 2/2_Cluster marker top10 genes (28 clusters)/Cluster.15.VlnPlot_SC.png
- Supplementary File 2/2_Cluster marker top10 genes (28 clusters)/Cluster.16.VlnPlot_SC.png
- Supplementary File 2/2_Cluster marker top10 genes (28 clusters)/Cluster.17.VlnPlot_SC.png
- Supplementary File 2/2_Cluster marker top10 genes (28 clusters)/Cluster.18.VlnPlot_SC.png
- Supplementary File 2/2_Cluster marker top10 genes (28 clusters)/Cluster.19.VlnPlot_SC.png
- Supplementary File 2/2_Cluster marker top10 genes (28 clusters)/Cluster.2.VlnPlot_SC.png
- Supplementary File 2/2_Cluster marker top10 genes (28 clusters)/Cluster.20.VlnPlot_SC.png
- Supplementary File 2/2_Cluster marker top10 genes (28 clusters)/Cluster.21.VlnPlot_SC.png
- Supplementary File 2/2_Cluster marker top10 genes (28 clusters)/Cluster.22.VlnPlot_SC.png
- Supplementary File 2/2_Cluster marker top10 genes (28 clusters)/Cluster.23.VlnPlot_SC.png
- Supplementary File 2/2_Cluster marker top10 genes (28 clusters)/Cluster.24.VlnPlot_SC.png
- Supplementary File 2/2_Cluster marker top10 genes (28 clusters)/Cluster.25.VlnPlot_SC.png
- Supplementary File 2/2_Cluster marker top10 genes (28 clusters)/Cluster.26.VlnPlot_SC.png
- Supplementary File 2/2_Cluster marker top10 genes (28 clusters)/Cluster.27.VlnPlot_SC.png
- Supplementary File 2/2_Cluster marker top10 genes (28 clusters)/Cluster.3.VlnPlot_SC.png
- Supplementary File 2/2_Cluster marker top10 genes (28 clusters)/Cluster.4.VlnPlot_SC.png
- Supplementary File 2/2_Cluster marker top10 genes (28 clusters)/Cluster.5.VlnPlot_SC.png
- Supplementary File 2/2_Cluster marker top10 genes (28 clusters)/Cluster.6.VlnPlot_SC.png
- Supplementary File 2/2_Cluster marker top10 genes (28 clusters)/Cluster.7.VlnPlot_SC.png
- Supplementary File 2/2_Cluster marker top10 genes (28 clusters)/Cluster.8.VlnPlot_SC.png
- Supplementary File 2/2_Cluster marker top10 genes (28 clusters)/Cluster.9.VlnPlot_SC.png
- Supplementary File 2/3_Cluster proportion and correlation (28 clusters)/
- Supplementary File 2/3_Cluster proportion and correlation (28 clusters)/Correlation.png
- Supplementary File 2/3_Cluster proportion and correlation (28 clusters)/Proportion.png
- Supplementary File 2/4_Significant pathways/
- Supplementary File 2/4_Significant pathways/scRNA-seq_1.csv
