# Supplementary material for: Integrated Mendelian Randomization and Single‐Cell Transcriptomics Analysis Identifies Critical Blood Biomarkers and Potential Mechanisms in Epilepsy
Source: CNS Neurosci Ther. 2025 Jan 3;31(1):e70172. doi: 10.1111/cns.70172 (PMC11702437; doi:10.1111/cns.70172)
Supplement: Supplementary file 3 — Appendix S2. [file CNS-31-e70172-s002.zip › Supplementary File 2/1_Single Cell_Raw data statistics and quality assessment/Cell Ranger sequencing data statistics table.csv]

Sample	Estimated Number of Cells	Mean Reads per Cell	Median Genes per Cell	Valid Barcodes	Fraction Reads in Cells	Sequencing Saturation	Reads Mapped to Genome	Reads Mapped Confidently to Exonic Regions	Number of Reads	Q30 Bases in Barcode	Q30 Bases in RNA Read	Q30 Bases in UMI	Reads Mapped Confidently to Genome	Reads Mapped Confidently to Transcriptome	Reads Mapped Antisense to Gene	Total Genes Detected	Median UMI Counts per Cell
Pre_DRE_S1	11,433	31,431	2,496	95.60%	78.50%	51.90%	92.40%	59.10%	359,346,328	95.70%	92.90%	96.30%	90.00%	66.80%	11.50%	26,253	6,657
Pre_Normal_C1	13,121	30,561	2,572	95.50%	81.70%	59.10%	95.10%	58.60%	400,988,602	95.80%	93.60%	96.60%	93.10%	68.90%	14.90%	26,256	5,928
