# Supplementary material for: Integrated Mendelian Randomization and Single‐Cell Transcriptomics Analysis Identifies Critical Blood Biomarkers and Potential Mechanisms in Epilepsy
Source: CNS Neurosci Ther. 2025 Jan 3;31(1):e70172. doi: 10.1111/cns.70172 (PMC11702437; doi:10.1111/cns.70172)
Supplement: Supplementary file 3 — Appendix S2. [file CNS-31-e70172-s002.zip › Supplementary File 2/1_Single Cell_Raw data statistics and quality assessment/Raw data statistics table.csv]

Sample	Raw reads	Raw bases	Q20(%)	Q30(%)	GC content(%)
Pre_DRE_S1	359346328	108522591056	96.99	92.87	45.87
Pre_Normal_C1	400988602	121098557804	97.4	93.57	45.04
