# Supplementary material for: Integrated Mendelian Randomization and Single‐Cell Transcriptomics Analysis Identifies Critical Blood Biomarkers and Potential Mechanisms in Epilepsy
Source: CNS Neurosci Ther. 2025 Jan 3;31(1):e70172. doi: 10.1111/cns.70172 (PMC11702437; doi:10.1111/cns.70172)
Supplement: Supplementary file 3 — Appendix S2. [file CNS-31-e70172-s002.zip › Supplementary File 2/4_Significant pathways/scRNA-seq_1.csv]

Num	Pathway id	Description	Database	Ratio_in_study	Ratio_in_pop	Rich factor	Pvalue	Padjust	First Category	Second Category	Gene_ids	Gene_names
107	mmu04062	Chemokine signaling pathway	KEGG PATHWAY	107/ 593	188/ 15572	0.569148936	2.14E-103	5.12E-101	Organismal Systems	Immune system	ENSMUSG00000031778|ENSMUSG00000031779|ENSMUSG00000029053|ENSMUSG00000046207|ENSMUSG00000021948|ENSMUSG00000023078|ENSMUSG00000030595|ENSMUSG00000005580|ENSMUSG00000025199|ENSMUSG00000029528|ENSMUSG00000035352|ENSMUSG00000009621|ENSMUSG00000024960|ENSMUSG00000042228|ENSMUSG00000009185|ENSMUSG00000035042|ENSMUSG00000000982|ENSMUSG00000038811|ENSMUSG00000025499|ENSMUSG00000074715|ENSMUSG00000002413|…	Cx3cl1;Ccl22;Prkcz;Pik3r6;Prkcd;Cxcl13;Nfkbib;Adcy9;Chuk;Pxn;Ccl12;Vav2;Plcb3;Lyn;Ccl8;Ccl5;Ccl3;Gngt2;Hras;Ccl28;Braf;Gng11;Rock1;Adcy1;Rap1b;Gng5;Adcy4;Pik3r1;Gnai2;Gnai3;Jak3;Map2k1;Shc1;Plcb1;Vav1;Plcg2;Hck;Gng3;Cxcl10;Gng12;Pak1;Adcy7;Grk2;Cxcl14;Stat2;Ccr5;Shc4;Akt3;Cxcl9;Grk3;Grk4;Ccl9;Gnai1;Stat5b;Was;Ccl6;Cxcl16;Prkaca;Ccr2;Nfkbia;Akt1;Ccl7;Mapk3;Prex1;Mapk1;Xcr1;Gnb5;Grk6;Cxcl5;Pik3r5;P…
99	mmu04621	NOD-like receptor signaling pathway	KEGG PATHWAY	99/ 593	201/ 15572	0.492537313	4.77E-87	5.70E-85	Organismal Systems	Immune system	ENSMUSG00000024349|ENSMUSG00000042349|ENSMUSG00000018507|ENSMUSG00000038393|ENSMUSG00000004591|ENSMUSG00000037523|ENSMUSG00000030595|ENSMUSG00000020115|ENSMUSG00000026393|ENSMUSG00000035042|ENSMUSG00000069830|ENSMUSG00000030161|ENSMUSG00000021408|ENSMUSG00000040253|ENSMUSG00000015340|ENSMUSG00000031077|ENSMUSG00000027398|ENSMUSG00000024960|ENSMUSG00000029605|ENSMUSG00000025199|ENSMUSG00000057367|…	Sting1;Ikbke;Trpv2;Txnip;Pkn2;Mavs;Nfkbib;Tbk1;Nek7;Ccl5;Nlrp1a;Gabarapl1;Ripk1;Gbp7;Cybb;Fadd;Il1b;Plcb3;Oas1b;Chuk;Birc2;Nod1;Mapk9;Oas1g;Cyba;Ripk3;Itpr2;Casp8;Irf3;Ticam1;Ccl12;Aim2;Plcb1;Il18;Irak4;Prkcd;Vdac1;Naip6;Naip2;Birc3;Stat2;Dhx33;Sugt1;Rhoa;Oas3;Vdac3;Card9;Pycard;Gbp3;Mfn2;Myd88;Atg16l1;Itpr3;Ifnar2;Naip5;Nfkbia;Oas1a;Tyk2;Ripk2;Mapk10;Mapk1;Gbp2;Casp1;Irf7;Bcl2;Casp12;Nlrp1b;Oas2…
107	mmu05163	Human cytomegalovirus infection	KEGG PATHWAY	107/ 593	249/ 15572	0.429718876	3.17E-86	2.52E-84	Human Diseases	Infectious disease: viral	ENSMUSG00000019370|ENSMUSG00000027544|ENSMUSG00000037321|ENSMUSG00000036438|ENSMUSG00000031778|ENSMUSG00000033016|ENSMUSG00000053835|ENSMUSG00000031902|ENSMUSG00000020115|ENSMUSG00000005580|ENSMUSG00000033953|ENSMUSG00000020611|ENSMUSG00000025199|ENSMUSG00000027947|ENSMUSG00000021408|ENSMUSG00000029528|ENSMUSG00000031077|ENSMUSG00000004936|ENSMUSG00000039936|ENSMUSG00000027398|ENSMUSG00000024960|…	Calm3;Nfatc2;Tap1;Calm2;Cx3cl1;Nfatc1;H2-T24;Nfatc3;Tbk1;Adcy9;Ppp3r1;Gna13;Chuk;Il6ra;Ripk1;Pxn;Fadd;Map2k1;Pik3cd;Il1b;Plcb3;Ccl5;Ccl3;Gngt2;Hras;Ppp3cb;Akt3;Rock1;Ptgs2;Gng5;Adcy4;Itpr2;Casp8;Gnai2;Gnai3;Calm1;Irf3;Pik3r1;Ccl12;Gnas;H2-K1;Plcb1;Calml3;Fasl;Gng3;Prkcg;Gng12;Casp3;Sting1;H2-Q4;Adcy7;Fas;Pdia3;Rhoa;H2-Q7;Gng11;H2-Q10;Rps6kb2;Gnai1;Arhgef1;Tap2;Itpr3;Adcy1;Prkaca;Nfkbia;Akt1;Mapk3…
101	mmu05170	Human immunodeficiency virus 1 infection	KEGG PATHWAY	101/ 593	234/ 15572	0.431623932	1.65E-81	9.89E-80	Human Diseases	Infectious disease: viral	ENSMUSG00000019370|ENSMUSG00000027544|ENSMUSG00000037321|ENSMUSG00000036438|ENSMUSG00000033016|ENSMUSG00000053835|ENSMUSG00000031902|ENSMUSG00000020115|ENSMUSG00000033953|ENSMUSG00000021408|ENSMUSG00000029528|ENSMUSG00000032094|ENSMUSG00000039936|ENSMUSG00000032093|ENSMUSG00000002948|ENSMUSG00000025199|ENSMUSG00000038811|ENSMUSG00000023274|ENSMUSG00000059456|ENSMUSG00000021816|ENSMUSG00000019699|…	Calm3;Nfatc2;Tap1;Calm2;Nfatc1;H2-T24;Nfatc3;Tbk1;Ppp3r1;Ripk1;Pxn;Cd3d;Pik3cd;Cd3e;Map2k7;Chuk;Gngt2;Cd4;Ptk2b;Ppp3cb;Akt3;Mapk9;Pak2;Gng5;Cd247;Itpr2;Casp8;Gnai2;Gnai3;Calm1;Pak4;Irf3;Map2k1;H2-K1;Calml3;Fasl;Irak4;H2-M3;Prkcg;Gng12;Casp3;Sting1;Pak1;H2-Q4;Fas;Pdia3;Ccr5;H2-Q7;Gng11;H2-Q10;Rps6kb2;Plcg2;Gnai1;Gng3;Myd88;Tap2;Itpr3;Nfkbia;Akt1;Mapk10;Mapk1;Gnb5;H2-Q6;B2m;Cgas;Hras;Bcl2;Tab2;Pik3…
95	mmu05417	Lipid and atherosclerosis	KEGG PATHWAY	95/ 593	217/ 15572	0.437788018	2.76E-77	1.32E-75	Human Diseases	Cardiovascular disease	ENSMUSG00000019370|ENSMUSG00000027544|ENSMUSG00000063130|ENSMUSG00000042349|ENSMUSG00000027398|ENSMUSG00000036438|ENSMUSG00000033016|ENSMUSG00000037405|ENSMUSG00000090877|ENSMUSG00000031902|ENSMUSG00000020115|ENSMUSG00000033953|ENSMUSG00000025199|ENSMUSG00000015340|ENSMUSG00000009621|ENSMUSG00000002948|ENSMUSG00000024960|ENSMUSG00000042228|ENSMUSG00000035042|ENSMUSG00000000982|ENSMUSG00000025498|…	Calm3;Nfatc2;Calml3;Ikbke;Il1b;Calm2;Nfatc1;Icam1;Hspa1b;Nfatc3;Tbk1;Ppp3r1;Chuk;Cybb;Vav2;Map2k7;Plcb3;Lyn;Ccl5;Ccl3;Irf7;Tlr4;Ppp3cb;Akt3;Mapk9;Rap1b;Cyba;Pik3r1;Mmp3;Calm1;Irf3;Ticam1;Hsp90b1;Ccl12;Plcb1;Vav1;Fasl;Il18;Irak4;Casp3;Hspa1a;Jak2;Fas;Rhoa;Ticam2;Pycard;Rxrb;Arhgef1;Myd88;Nfkbia;Akt1;Ncf4;Mapk3;Pdpk1;Selp;Ager;Map2k4;Casp1;Cd14;Hras;Bcl2;Nlrp3;Tab2;Tnfsf10;Ncf1;Pik3r2;Map2k3;Tlr2;M…
76	mmu04611	Platelet activation	KEGG PATHWAY	76/ 593	125/ 15572	0.608	3.41E-76	1.36E-74	Organismal Systems	Immune system	ENSMUSG00000019699|ENSMUSG00000040061|ENSMUSG00000059498|ENSMUSG00000024290|ENSMUSG00000031264|ENSMUSG00000020431|ENSMUSG00000001930|ENSMUSG00000015533|ENSMUSG00000021457|ENSMUSG00000052920|ENSMUSG00000034868|ENSMUSG00000028005|ENSMUSG00000002699|ENSMUSG00000052681|ENSMUSG00000027287|ENSMUSG00000058715|ENSMUSG00000030403|ENSMUSG00000029053|ENSMUSG00000046207|ENSMUSG00000022220|ENSMUSG00000040940|…	Akt3;Plcb2;Fcgr3;Rock1;Btk;Adcy1;Vwf;Itga2;Syk;Prkg1;Myl12b;Gucy1b1;Lcp2;Rap1b;Snap23;Fcer1g;Vasp;Prkcz;Pik3r6;Adcy4;Arhgef1;Itpr2;Pik3r1;Gnai2;Mapk12;Arhgap35;Tln2;Gnai3;Pik3r3;Col1a2;F2r;Itpr3;P2ry12;Tbxas1;Prkaca;Adcy9;Gnas;Col1a1;Gnai1;Gna13;Plcb1;Myl12a;Pla2g4a;Mapk3;Ptgs1;Pik3cg;Orai1;P2ry1;Itgb1;Pik3r2;Mapk1;Actg1;Itpr1;Pik3cd;Akt1;Plcb3;Lyn;Col3a1;Fermt3;Pla2g4b;Itgb3;Tln1;Stim1;Pik3r5;Pr…
67	mmu04666	Fc gamma R-mediated phagocytosis	KEGG PATHWAY	67/ 593	93/ 15572	0.720430108	6.27E-75	2.14E-73	Organismal Systems	Immune system	ENSMUSG00000019699|ENSMUSG00000059498|ENSMUSG00000033220|ENSMUSG00000006304|ENSMUSG00000031165|ENSMUSG00000026656|ENSMUSG00000021759|ENSMUSG00000056367|ENSMUSG00000021457|ENSMUSG00000024830|ENSMUSG00000004508|ENSMUSG00000030742|ENSMUSG00000020828|ENSMUSG00000028517|ENSMUSG00000029636|ENSMUSG00000030403|ENSMUSG00000058325|ENSMUSG00000029622|ENSMUSG00000021948|ENSMUSG00000033335|ENSMUSG00000041417|…	Akt3;Fcgr3;Rac2;Arpc2;Was;Fcgr2b;Plpp1;Actr3b;Syk;Rps6kb2;Gab2;Lat;Pld2;Plpp3;Wasf3;Vasp;Dock1;Arpc1b;Prkcd;Dnm2;Pik3r1;Asap2;Arpc4;Prkca;Fcgr1;Pld1;Fcgr4;Map2k1;Akt1;Actr2;Ptprc;Pla2g4a;Mapk3;Vav1;Arpc3;Pik3r2;Arpc1a;Plpp2;Mapk1;Asap3;Hck;Pik3cd;Arpc5;Amph;Prkcg;Pip5k1b;Wasf2;Lyn;Gsn;Pla2g4b;Pip5k1a;Pak1;Wasf1;Marcks;Actr3;Myo10;Prkce;Inpp5d;Scin;Ncf1;Plcg2;Vav2;Pik3r3;Arpc5l;Prkcb;Pla2g6;Inppl1
94	mmu05169	Epstein-Barr virus infection	KEGG PATHWAY	94/ 593	224/ 15572	0.419642857	2.44E-74	7.30E-73	Human Diseases	Infectious disease: viral	ENSMUSG00000031264|ENSMUSG00000060586|ENSMUSG00000037321|ENSMUSG00000042349|ENSMUSG00000037405|ENSMUSG00000029605|ENSMUSG00000053835|ENSMUSG00000037523|ENSMUSG00000030595|ENSMUSG00000020115|ENSMUSG00000021408|ENSMUSG00000032094|ENSMUSG00000039936|ENSMUSG00000032093|ENSMUSG00000002948|ENSMUSG00000042228|ENSMUSG00000025199|ENSMUSG00000037649|ENSMUSG00000020941|ENSMUSG00000034330|ENSMUSG00000070691|…	Btk;H2-Eb1;Tap1;Ikbke;Icam1;Oas1b;H2-T24;Mavs;Nfkbib;Tbk1;Ripk1;Cd3d;Pik3cd;Cd3e;Map2k7;Lyn;Chuk;H2-DMa;Map3k14;Plcg2;Runx3;Fas;Akt3;Mapk9;Oas1g;Tlr2;Cd247;Pik3r1;H2-DMb2;Irf3;Jak3;H2-K1;Irak4;Cxcl10;Casp3;H2-Ab1;Isg15;H2-Q4;Stat2;Pdia3;H2-Q7;Oas3;H2-Q10;Syk;Myd88;Tap2;H2-Oa;Ifnar2;Nfkb2;Nfkbia;Oas1a;Tyk2;Cd44;H2-DMb1;H2-Q6;Akt1;Map2k4;Rbpj;Itgal;B2m;Irf7;Bcl2;Rigi;Oas2;Tab2;Ifnar1;Pik3r2;Map2k3;…
77	mmu05135	Yersinia infection	KEGG PATHWAY	77/ 593	136/ 15572	0.566176471	9.04E-74	2.40E-72	Human Diseases	Infectious disease: bacterial	ENSMUSG00000019699|ENSMUSG00000031537|ENSMUSG00000059498|ENSMUSG00000024290|ENSMUSG00000006304|ENSMUSG00000031165|ENSMUSG00000028163|ENSMUSG00000056367|ENSMUSG00000027544|ENSMUSG00000063065|ENSMUSG00000030793|ENSMUSG00000020366|ENSMUSG00000024867|ENSMUSG00000002699|ENSMUSG00000028698|ENSMUSG00000032691|ENSMUSG00000033016|ENSMUSG00000018012|ENSMUSG00000057672|ENSMUSG00000024927|ENSMUSG00000000555|…	Akt3;Ikbkb;Fcgr3;Rock1;Arpc2;Was;Nfkb1;Actr3b;Nfatc2;Mapk3;Pycard;Mapk9;Pip5k1b;Lcp2;Pik3r3;Nlrp3;Nfatc1;Rac3;Pkn1;Rela;Itga5;Arpc1a;Arhgef1;Pik3r1;Myd88;Mapk12;Arpc4;Pkn2;Irf3;Ticam1;Nfatc3;Rac2;Tbk1;Ccl12;Akt1;Dock1;Actr2;Tlr4;Tnf;Mapk10;Mapk8;Vav1;Arpc1b;Il18;Itgb1;Irak4;Pxn;Wasf2;Mapk1;Map2k1;Vav2;Arpc5;Map2k3;Lat;Il1b;Map2k7;Cd8a;Map2k4;Chuk;Casp1;Pip5k1a;Cd8b1;Actg1;Ccl2;Ptk2b;Zap70;Actr3;C…
91	mmu05167	Kaposi sarcoma-associated herpesvirus infection	KEGG PATHWAY	91/ 593	219/ 15572	0.415525114	1.88E-71	4.50E-70	Human Diseases	Infectious disease: viral	ENSMUSG00000019370|ENSMUSG00000027544|ENSMUSG00000042349|ENSMUSG00000016528|ENSMUSG00000036438|ENSMUSG00000033016|ENSMUSG00000037405|ENSMUSG00000053835|ENSMUSG00000031902|ENSMUSG00000021109|ENSMUSG00000033953|ENSMUSG00000024164|ENSMUSG00000031077|ENSMUSG00000039936|ENSMUSG00000002948|ENSMUSG00000042228|ENSMUSG00000025199|ENSMUSG00000038811|ENSMUSG00000020901|ENSMUSG00000034330|ENSMUSG00000021816|…	Calm3;Nfatc2;Ikbke;Mapkapk2;Calm2;Nfatc1;Icam1;H2-T24;Nfatc3;Hif1a;Ppp3r1;C3;Fadd;Pik3cd;Map2k7;Lyn;Chuk;Gngt2;Pik3r5;Plcg2;Ppp3cb;Akt3;Mapk9;Ptgs2;Gng5;Itpr2;Pik3r1;Calm1;Irf3;Ticam1;Map2k1;H2-K1;Calml3;Cd86;Pik3r6;Hck;Gng12;Casp3;Tbk1;H2-Q4;Jak2;Stat2;Fas;Ccr5;H2-Q7;Gng11;H2-Q10;Il6st;Syk;Tlr3;Gng3;Itpr3;Ifnar2;Nfkbia;Akt1;Tyk2;Mapk10;Prex1;Mapk1;Gnb5;H2-Q6;Map2k4;Irf7;Hras;Ifnar1;Pik3r2;H2-M3;…
69	mmu04625	C-type lectin receptor signaling pathway	KEGG PATHWAY	69/ 593	112/ 15572	0.616071429	9.85E-70	2.14E-68	Organismal Systems	Immune system	ENSMUSG00000019699|ENSMUSG00000024401|ENSMUSG00000030159|ENSMUSG00000020366|ENSMUSG00000018819|ENSMUSG00000040033|ENSMUSG00000032487|ENSMUSG00000026928|ENSMUSG00000019370|ENSMUSG00000027544|ENSMUSG00000063065|ENSMUSG00000030793|ENSMUSG00000021457|ENSMUSG00000042644|ENSMUSG00000016528|ENSMUSG00000058715|ENSMUSG00000036438|ENSMUSG00000018899|ENSMUSG00000024927|ENSMUSG00000031537|ENSMUSG00000021948|…	Akt3;Tnf;Clec1b;Mapk9;Lsp1;Stat2;Ptgs2;Card9;Calm3;Nfatc2;Mapk3;Pycard;Syk;Itpr3;Mapkapk2;Fcer1g;Calm2;Irf1;Rela;Ikbkb;Prkcd;Itpr2;Pik3r1;Bcl3;Clec7a;Calm1;Ikbke;Ccl22;Nfatc3;Egr2;Nfkb2;Stat1;Nfkbia;Ppp3r1;Casp8;Nfatc1;Clec4d;Mapk10;Bcl10;Calml3;Clec4e;Pik3r2;Mapk1;Itpr1;Pik3cd;Akt1;Il1b;Cblb;Malt1;Chuk;Ksr1;Casp1;Nras;Cyld;Pak1;Irf9;Hras;Mapk12;Nfkb1;Ppp3ca;Nlrp3;Map3k14;Rras;Plcg2;Mapk8;Pik3r3;…
128	mmu05200	Pathways in cancer	KEGG PATHWAY	128/ 593	540/ 15572	0.237037037	4.63E-67	9.21E-66	Human Diseases	Cancer: overview	ENSMUSG00000014773|ENSMUSG00000019370|ENSMUSG00000059326|ENSMUSG00000036438|ENSMUSG00000004043|ENSMUSG00000068227|ENSMUSG00000019966|ENSMUSG00000021109|ENSMUSG00000005580|ENSMUSG00000023206|ENSMUSG00000020611|ENSMUSG00000025199|ENSMUSG00000027947|ENSMUSG00000037815|ENSMUSG00000031077|ENSMUSG00000039936|ENSMUSG00000024960|ENSMUSG00000018341|ENSMUSG00000027878|ENSMUSG00000057367|ENSMUSG00000038811|…	Dll1;Calm3;Csf2ra;Calm2;Stat5a;Il2rb;Kitl;Hif1a;Adcy9;Il15ra;Gna13;Chuk;Il6ra;Ctnna1;Fadd;Pik3cd;Plcb3;Il12rb2;Notch2;Birc2;Gngt2;Plcg2;Braf;Stat6;Akt3;Mapk9;Rock1;Ptgs2;Kng2;Arhgef1;Stat4;Kit;Gng5;Adcy4;Pik3r1;Gnai2;Araf;Gnai3;Calm1;Jak3;Hsp90b1;Map2k1;Gnas;Plcb1;Calml3;Fasl;Gng3;Prkcg;Gng12;Casp3;Il4ra;Adcy7;Tgfbr1;Birc3;Stat2;Fas;Flt3l;Rhoa;Gng11;Notch1;Il6st;Flt3;Rps6kb2;Pld2;Rxrb;Il2rg;Gnai1…
87	mmu05166	Human T-cell leukemia virus 1 infection	KEGG PATHWAY	87/ 593	240/ 15572	0.3625	3.42E-62	6.28E-61	Human Diseases	Infectious disease: viral	ENSMUSG00000027544|ENSMUSG00000060586|ENSMUSG00000008892|ENSMUSG00000033016|ENSMUSG00000037405|ENSMUSG00000053835|ENSMUSG00000068227|ENSMUSG00000031902|ENSMUSG00000005580|ENSMUSG00000033953|ENSMUSG00000032094|ENSMUSG00000039936|ENSMUSG00000032093|ENSMUSG00000052698|ENSMUSG00000025199|ENSMUSG00000037649|ENSMUSG00000023274|ENSMUSG00000020941|ENSMUSG00000021816|ENSMUSG00000019699|ENSMUSG00000020366|…	Nfatc2;H2-Eb1;Vdac3;Nfatc1;Icam1;H2-T24;Il2rb;Nfatc3;Adcy9;Ppp3r1;Cd3d;Pik3cd;Cd3e;Tln2;Chuk;H2-DMa;Cd4;Map3k14;Ppp3cb;Akt3;Mapk9;Adcy1;Canx;Fosl1;Adcy4;Pik3r1;H2-DMb2;Jak3;Egr2;Map2k1;H2-K1;Vdac1;H2-Ab1;Tln1;H2-Q4;Adcy7;Tgfbr1;H2-Q7;H2-Q10;Map3k1;Il2rg;Stat5b;Tgfb1;H2-Oa;Nfkb2;H2-DMb1;Akt1;Mapk3;Prkaca;Mapk1;Nfkbia;H2-Q6;Il15ra;Map2k4;Itgal;B2m;Hras;Pik3r2;H2-M3;H2-Ob;Ltbr;Adcy2;H2-T23;Mapk10;Nf…
62	mmu04660	T cell receptor signaling pathway	KEGG PATHWAY	62/ 593	104/ 15572	0.596153846	2.31E-61	3.94E-60	Organismal Systems	Immune system	ENSMUSG00000019699|ENSMUSG00000024401|ENSMUSG00000020366|ENSMUSG00000027544|ENSMUSG00000063065|ENSMUSG00000022781|ENSMUSG00000028161|ENSMUSG00000029217|ENSMUSG00000002699|ENSMUSG00000028698|ENSMUSG00000026117|ENSMUSG00000033016|ENSMUSG00000023947|ENSMUSG00000024927|ENSMUSG00000031537|ENSMUSG00000005763|ENSMUSG00000041417|ENSMUSG00000022610|ENSMUSG00000004266|ENSMUSG00000030602|ENSMUSG00000031902|…	Akt3;Tnf;Mapk9;Nfatc2;Mapk3;Pak2;Ppp3ca;Tec;Lcp2;Pik3r3;Zap70;Nfatc1;Nfkbie;Rela;Ikbkb;Cd247;Pik3r1;Mapk12;Ptpn6;Pak4;Nfatc3;Map3k8;Nfkbib;Map2k1;Ppp3r1;Cd3g;Ptprc;Mapk10;Bcl10;Vav1;Nck2;Akt1;Mapk1;Cd3d;Nfkbia;Card11;Pik3cd;Pdpk1;Cd3e;Lat;Map2k7;Cblb;Cd8a;Pdcd1;Chuk;Grap2;Vav2;Nras;Cd8b1;Pak1;Hras;Cd28;Nfkb1;Cd4;Rasgrp1;Map3k14;Pik3r2;Mapk8;Gsk3b;Rhoa;Ppp3cb;Malt1
67	mmu04380	Osteoclast differentiation	KEGG PATHWAY	67/ 593	127/ 15572	0.527559055	2.49E-61	3.96E-60	Organismal Systems	Development and regeneration	ENSMUSG00000019699|ENSMUSG00000020009|ENSMUSG00000029217|ENSMUSG00000059498|ENSMUSG00000040033|ENSMUSG00000031264|ENSMUSG00000026656|ENSMUSG00000027544|ENSMUSG00000063065|ENSMUSG00000021457|ENSMUSG00000002325|ENSMUSG00000004508|ENSMUSG00000026104|ENSMUSG00000002948|ENSMUSG00000002699|ENSMUSG00000028698|ENSMUSG00000024912|ENSMUSG00000033016|ENSMUSG00000006519|ENSMUSG00000024927|ENSMUSG00000031537|…	Akt3;Ifngr1;Tec;Fcgr3;Stat2;Btk;Fcgr2b;Nfatc2;Mapk3;Syk;Irf9;Gab2;Stat1;Map2k7;Lcp2;Pik3r3;Fosl1;Nfatc1;Cyba;Rela;Ikbkb;Pik3r1;Tnf;Tab2;Blnk;Tgfbr2;Csf1r;Itgb3;Fcgr1;Ifnar2;Nfkb2;Fcgr4;Map2k1;Ppp3r1;Tyk2;Lilrb4a;Ncf4;Pirb;Mapk10;Ifnar1;Ncf2;Mapk8;Pik3r2;Mapk1;Nfkbia;Pik3cd;Akt1;Il1a;Il1b;Gm49339;Lilra5;Chuk;Mapk9;Cyld;Csf1;Mapk12;Nfkb1;Ppp3ca;Il1r1;Tgfbr1;Map3k14;Ncf1;Plcg2;Tyrobp;Relb;Tgfb1;Ppp3…
58	mmu04658	Th1 and Th2 cell differentiation	KEGG PATHWAY	58/ 593	88/ 15572	0.659090909	3.16E-61	4.72E-60	Organismal Systems	Immune system	ENSMUSG00000020009|ENSMUSG00000026923|ENSMUSG00000020366|ENSMUSG00000002033|ENSMUSG00000036594|ENSMUSG00000027544|ENSMUSG00000063065|ENSMUSG00000060586|ENSMUSG00000028161|ENSMUSG00000062939|ENSMUSG00000033016|ENSMUSG00000018341|ENSMUSG00000024927|ENSMUSG00000031537|ENSMUSG00000030748|ENSMUSG00000005763|ENSMUSG00000022610|ENSMUSG00000037548|ENSMUSG00000024334|ENSMUSG00000031925|ENSMUSG00000068227|…	Ifngr1;Notch1;Mapk9;Cd3g;H2-Aa;Nfatc2;Mapk3;H2-Eb1;Ppp3ca;Stat4;Nfatc1;Il12rb2;Rela;Ikbkb;Il4ra;Cd247;Mapk12;H2-DMb2;H2-Oa;Maml2;Il2rb;Nfatc3;Nfkbib;Stat1;H2-DMb1;Ppp3r1;Tyk2;Nfkbie;Tbx21;Notch2;Mapk10;Maf;Mapk1;Cd3d;Nfkbia;Jak2;Stat5b;Dll1;Cd3e;Lat;H2-Ab1;Jak3;Chuk;H2-DMa;Il2rg;Rbpj;Stat5a;Zap70;Nfkb1;Maml3;Cd4;H2-Ob;Gata3;Ppp3cb;Mapk8;Notch3;Runx3;Stat6
62	mmu04659	Th17 cell differentiation	KEGG PATHWAY	62/ 593	105/ 15572	0.59047619	5.44E-61	7.65E-60	Organismal Systems	Immune system	ENSMUSG00000020009|ENSMUSG00000020366|ENSMUSG00000019256|ENSMUSG00000021756|ENSMUSG00000036594|ENSMUSG00000027544|ENSMUSG00000063065|ENSMUSG00000060586|ENSMUSG00000028161|ENSMUSG00000039656|ENSMUSG00000068227|ENSMUSG00000023944|ENSMUSG00000033016|ENSMUSG00000023947|ENSMUSG00000024927|ENSMUSG00000031537|ENSMUSG00000005763|ENSMUSG00000022610|ENSMUSG00000037548|ENSMUSG00000024334|ENSMUSG00000032440|…	Ifngr1;Mapk9;Ahr;Il6st;H2-Aa;Nfatc2;Mapk3;H2-Eb1;Ppp3ca;Rxrb;Il2rb;Hsp90ab1;Nfatc1;Nfkbie;Rela;Ikbkb;Cd247;Mapk12;H2-DMb2;H2-Oa;Tgfbr2;Jak3;Nfatc3;Nfkbib;Hif1a;H2-DMb1;Ppp3r1;Tyk2;Tbx21;Mapk10;Il6ra;Runx1;Stat1;Il1r1;Mapk1;Cd3d;Nfkbia;Jak2;Stat5b;Cd3e;Lat;Il1b;H2-Ab1;Cd3g;Il21r;Chuk;H2-DMa;Il2rg;Stat5a;Stat3;Zap70;Nfkb1;Il4ra;Cd4;H2-Ob;Tgfbr1;Gata3;Ppp3cb;Tgfb1;Mapk8;Ebi3;Stat6
73	mmu05161	Hepatitis B	KEGG PATHWAY	73/ 593	165/ 15572	0.442424242	1.25E-59	1.66E-58	Human Diseases	Infectious disease: viral	ENSMUSG00000019699|ENSMUSG00000032041|ENSMUSG00000020366|ENSMUSG00000052889|ENSMUSG00000021754|ENSMUSG00000028163|ENSMUSG00000027544|ENSMUSG00000056130|ENSMUSG00000008892|ENSMUSG00000003184|ENSMUSG00000031639|ENSMUSG00000062939|ENSMUSG00000033016|ENSMUSG00000027995|ENSMUSG00000024927|ENSMUSG00000031537|ENSMUSG00000026104|ENSMUSG00000020919|ENSMUSG00000041417|ENSMUSG00000032508|ENSMUSG00000007613|…	Akt3;Tirap;Mapk9;Prkcb;Map3k1;Nfkb1;Nfatc2;Ticam2;Vdac3;Irf3;Tlr3;Stat4;Nfatc1;Tlr2;Rela;Ikbkb;Stat1;Stat5b;Pik3r1;Myd88;Tgfbr1;Casp8;Tgfb1;Stat5a;Tgfbr2;Pik3r2;Ikbke;Ticam1;Tab2;Nfatc3;Egr2;Mavs;Tbk1;Map2k1;Tnf;Tyk2;Tlr4;Mapk10;Pik3r3;Fasl;Mapk8;Irak4;Prkca;Mapk1;Fadd;Nfkbia;Jak2;Mapk3;Pik3cd;Akt1;Prkcg;Map2k7;Casp3;Jak3;Map2k4;Ifih1;Chuk;Nras;Irf7;Ptk2b;Bcl2;Mapk12;Casp12;Rigi;Araf;Stat2;Stat6;…
74	mmu05164	Influenza A	KEGG PATHWAY	74/ 593	172/ 15572	0.430232558	2.42E-59	3.05E-58	Human Diseases	Infectious disease: viral	ENSMUSG00000019699|ENSMUSG00000020009|ENSMUSG00000032661|ENSMUSG00000066861|ENSMUSG00000028163|ENSMUSG00000036594|ENSMUSG00000030793|ENSMUSG00000060586|ENSMUSG00000002325|ENSMUSG00000003184|ENSMUSG00000031639|ENSMUSG00000032691|ENSMUSG00000022504|ENSMUSG00000024927|ENSMUSG00000037405|ENSMUSG00000026104|ENSMUSG00000024810|ENSMUSG00000041417|ENSMUSG00000032508|ENSMUSG00000026029|ENSMUSG00000037548|…	Akt3;Ifngr1;Oas3;Oas1g;Nfkb1;H2-Aa;Pycard;H2-Eb1;Irf9;Irf3;Tlr3;Nlrp3;Ciita;Rela;Icam1;Stat1;Il33;Pik3r1;Myd88;Casp8;H2-DMb2;H2-Oa;Ikbke;Ticam1;Prkca;Ifnar2;Mavs;Nfkbib;Tbk1;Ccl12;Tnf;Tyk2;H2-DMb1;Chuk;Mapk3;Pik3r3;Fasl;Ikbkb;Il18;Irak4;Mapk1;Vdac1;Fadd;Map2k1;Jak2;H2-DMa;Pik3cd;Akt1;Cxcl10;Il1a;Il1b;Casp3;H2-Ab1;Oas1b;Ifih1;Ccl5;Casp1;Actg1;Irf7;H2-Ob;Trim25;Rigi;Oas2;Nfkbia;Ccl2;Stat2;Tnfsf10;I…
60	mmu05142	Chagas disease	KEGG PATHWAY	60/ 593	102/ 15572	0.588235294	6.88E-59	8.22E-58	Human Diseases	Infectious disease: parasitic	ENSMUSG00000019699|ENSMUSG00000020009|ENSMUSG00000020366|ENSMUSG00000045322|ENSMUSG00000020431|ENSMUSG00000060459|ENSMUSG00000063065|ENSMUSG00000036887|ENSMUSG00000057614|ENSMUSG00000024927|ENSMUSG00000031537|ENSMUSG00000005763|ENSMUSG00000041417|ENSMUSG00000032562|ENSMUSG00000022610|ENSMUSG00000002603|ENSMUSG00000032440|ENSMUSG00000031077|ENSMUSG00000047123|ENSMUSG00000026029|ENSMUSG00000003814|…	Akt3;Ifngr1;Mapk9;Tlr9;Adcy1;Kng2;Mapk3;C1qa;Gnai1;Rela;Ikbkb;Cd247;Pik3r1;Gnai2;Mapk12;Tgfb1;Tgfbr2;Fadd;Ticam1;Casp8;Calr;C1qc;Ccl12;Gnas;Cd3g;C1qb;Kng1;Plcb1;Tnf;Ccl5;Mapk10;Pik3r3;Fasl;C3;Irak4;Akt1;Mapk1;Cd3d;Nfkbia;Pik3cd;Cd3e;Il1b;Plcb3;Map2k4;Plcb2;Chuk;Ccl3;Myd88;Ccl2;Serpine1;Nfkb1;Tgfbr1;Bdkrb2;Gnai3;Pik3r2;Mapk8;Gnaq;Tlr4;Tlr2;Fas
54	mmu04662	B cell receptor signaling pathway	KEGG PATHWAY	54/ 593	79/ 15572	0.683544304	2.18E-58	2.37E-57	Organismal Systems	Immune system	ENSMUSG00000019699|ENSMUSG00000031264|ENSMUSG00000026656|ENSMUSG00000027544|ENSMUSG00000021457|ENSMUSG00000025017|ENSMUSG00000028161|ENSMUSG00000033016|ENSMUSG00000018012|ENSMUSG00000023947|ENSMUSG00000024927|ENSMUSG00000031537|ENSMUSG00000041417|ENSMUSG00000004266|ENSMUSG00000061132|ENSMUSG00000028159|ENSMUSG00000031902|ENSMUSG00000030595|ENSMUSG00000004936|ENSMUSG00000001729|ENSMUSG00000112148|…	Akt3;Btk;Fcgr2b;Nfatc2;Syk;Pik3ap1;Ppp3ca;Nfatc1;Rac3;Nfkbie;Rela;Ikbkb;Pik3r1;Ptpn6;Blnk;Dapp1;Nfatc3;Nfkbib;Map2k1;Akt1;Lilrb4a;Gsk3b;Pirb;Mapk3;Bcl10;Pik3r3;Lilra5;Plcg2;Mapk1;Pik3cd;Nfkbia;Card11;Vav2;Cd79b;Ppp3r1;Cd22;Gm49339;Lyn;Malt1;Chuk;Ifitm1;Nras;Rac2;Hras;Nfkb1;Cd72;Inpp5d;Vav1;Ppp3cb;Pik3r2;Rasgrp3;Cd81;Prkcb;Inppl1
59	mmu04620	Toll-like receptor signaling pathway	KEGG PATHWAY	59/ 593	99/ 15572	0.595959596	2.14E-58	2.44E-57	Organismal Systems	Immune system	ENSMUSG00000019699|ENSMUSG00000029771|ENSMUSG00000020366|ENSMUSG00000045322|ENSMUSG00000028163|ENSMUSG00000056130|ENSMUSG00000029304|ENSMUSG00000029417|ENSMUSG00000003184|ENSMUSG00000027398|ENSMUSG00000031639|ENSMUSG00000017652|ENSMUSG00000022610|ENSMUSG00000024927|ENSMUSG00000031537|ENSMUSG00000026104|ENSMUSG00000025779|ENSMUSG00000041417|ENSMUSG00000032508|ENSMUSG00000015755|ENSMUSG00000042349|…	Akt3;Irf5;Mapk9;Tlr9;Nfkb1;Ticam2;Spp1;Cxcl9;Irf3;Il1b;Tlr3;Cd40;Mapk12;Rela;Ikbkb;Stat1;Ly96;Pik3r1;Myd88;Tab2;Ikbke;Ticam1;Map3k8;Ifnar2;Tbk1;Map2k1;Tnf;Cd80;Tlr4;Ccl5;Mapk10;Irak4;Pik3r3;Cd86;Mapk8;Ripk1;Akt1;Mapk1;Fadd;Nfkbia;Pik3cd;Cxcl10;Map2k7;Map2k4;Casp8;Chuk;Ccl3;Cd14;Tlr2;Tlr8;Mapk3;Tlr1;Map2k3;Irf7;Ifnar1;Pik3r2;Tlr7;Ccl4;Tirap
56	mmu04640	Hematopoietic cell lineage	KEGG PATHWAY	56/ 593	94/ 15572	0.595744681	1.96E-55	1.95E-54	Organismal Systems	Immune system	ENSMUSG00000030798|ENSMUSG00000042817|ENSMUSG00000039062|ENSMUSG00000015533|ENSMUSG00000059326|ENSMUSG00000016481|ENSMUSG00000068758|ENSMUSG00000005672|ENSMUSG00000000555|ENSMUSG00000027820|ENSMUSG00000037548|ENSMUSG00000024334|ENSMUSG00000027863|ENSMUSG00000024621|ENSMUSG00000042284|ENSMUSG00000024669|ENSMUSG00000015947|ENSMUSG00000026399|ENSMUSG00000019966|ENSMUSG00000060586|ENSMUSG00000024401|…	Cd37;Flt3;Anpep;Itga2;Csf2ra;Cr1l;Il3ra;Kit;Itga5;Mme;H2-DMb2;H2-Oa;Cd2;Csf1r;Itga1;Cd5;Fcgr1;Cd55;Kitl;H2-Eb1;Tnf;Cd3g;Itga6;Cd44;Il6ra;Epor;Cd1d1;Itgam;Cd9;Gypa;Cd3d;H2-DMb1;Il4ra;Cd38;Tfrc;Cd34;Cd3e;Il1a;Il1b;Cd22;H2-Ab1;Cd8a;Itgb3;H2-DMa;Cd8b1;Csf1;Cd33;H2-Aa;Cd4;Il1r1;Cd14;Il7r;Siglech;Csf3r;Flt3l;H2-Ob
61	mmu04670	Leukocyte transendothelial migration	KEGG PATHWAY	61/ 593	117/ 15572	0.521367521	1.96E-55	2.03E-54	Organismal Systems	Immune system	ENSMUSG00000027962|ENSMUSG00000024290|ENSMUSG00000020717|ENSMUSG00000031207|ENSMUSG00000052397|ENSMUSG00000032011|ENSMUSG00000034868|ENSMUSG00000031990|ENSMUSG00000022469|ENSMUSG00000045382|ENSMUSG00000029204|ENSMUSG00000052681|ENSMUSG00000030403|ENSMUSG00000006519|ENSMUSG00000037405|ENSMUSG00000041378|ENSMUSG00000041417|ENSMUSG00000032562|ENSMUSG00000022610|ENSMUSG00000058230|ENSMUSG00000000001|…	Vcam1;Rock1;Pecam1;Msn;Ezr;Thy1;Myl12b;Jam3;Rapgef3;Cxcr4;Rhoh;Rap1b;Vasp;Cyba;Icam1;Cldn5;Pik3r1;Gnai2;Mapk12;Arhgap35;Gnai3;Itgb1;Arhgap5;Prkca;Rapgef4;Vcl;Sipa1;Gnai1;Ctnnd1;F11r;Myl12a;Esam;Ctnna2;Vav1;Ncf2;Itgam;Ctnna1;Pik3r2;Pxn;Cybb;Actg1;Cldn14;Pik3cd;Prkcg;Itgal;Gm28635;Jam2;Mmp2;Rac2;Ptk2b;Itgb2;Cldn11;Cldn19;Ncf1;Plcg2;Vav2;Pik3r3;Ncf4;Prkcb;Rhoa;Cdh5
72	mmu05152	Tuberculosis	KEGG PATHWAY	72/ 593	179/ 15572	0.402234637	3.40E-55	3.25E-54	Human Diseases	Infectious disease: bacterial	ENSMUSG00000019699|ENSMUSG00000020009|ENSMUSG00000059498|ENSMUSG00000018819|ENSMUSG00000045322|ENSMUSG00000026656|ENSMUSG00000019370|ENSMUSG00000063065|ENSMUSG00000020248|ENSMUSG00000060586|ENSMUSG00000016481|ENSMUSG00000020366|ENSMUSG00000056501|ENSMUSG00000036438|ENSMUSG00000036615|ENSMUSG00000058715|ENSMUSG00000021457|ENSMUSG00000022504|ENSMUSG00000024927|ENSMUSG00000027995|ENSMUSG00000026104|…	Akt3;Ifngr1;Fcgr3;Lsp1;Tlr9;Fcgr2b;Calm3;Mapk3;Nfyb;H2-Eb1;Cr1l;Mapk9;Cebpb;Calm2;Rfxap;Fcer1g;Syk;Ciita;Rela;Tlr2;Stat1;Casp8;Myd88;Mapk12;Clec7a;H2-DMb2;H2-Oa;Itgax;Calm1;Nfkb1;Il18;Fcgr1;Fcgr4;H2-DMb1;Ppp3r1;Ripk2;Tlr4;Mapk10;Bcl10;Calml3;Clec4e;C3;Itgam;Irak4;Akt1;Mapk1;Fadd;Ctss;Jak2;Tnf;Il1a;Il1b;Casp3;H2-Ab1;Malt1;Ksr1;H2-DMa;Itgb2;Cd14;Cd74;Bcl2;Tlr1;Card9;H2-Aa;Ppp3ca;H2-Ob;Tirap;Tgfb1;M…
66	mmu05162	Measles	KEGG PATHWAY	66/ 593	145/ 15572	0.455172414	6.34E-55	5.82E-54	Human Diseases	Infectious disease: viral	ENSMUSG00000019699|ENSMUSG00000032661|ENSMUSG00000020366|ENSMUSG00000066861|ENSMUSG00000045322|ENSMUSG00000007659|ENSMUSG00000026656|ENSMUSG00000002033|ENSMUSG00000002325|ENSMUSG00000021936|ENSMUSG00000003184|ENSMUSG00000031207|ENSMUSG00000068227|ENSMUSG00000031628|ENSMUSG00000027995|ENSMUSG00000024927|ENSMUSG00000031537|ENSMUSG00000026104|ENSMUSG00000020919|ENSMUSG00000041417|ENSMUSG00000032508|…	Akt3;Oas3;Mapk9;Oas1g;Tlr9;Bcl2l1;Fcgr2b;Cd3g;Irf9;Mapk8;Irf3;Msn;Il2rb;Casp3;Tlr2;Rela;Ikbkb;Stat1;Stat5b;Pik3r1;Myd88;Hspa1b;Ikbke;Jak3;Casp8;Ifnar2;Mavs;Nfkbib;Tbk1;Nfkbia;Oas1a;Tyk2;Tlr4;Mapk10;Pik3r3;Fasl;Irak4;Akt1;Cd3d;Cd46;Pik3cd;Cd3e;Il1a;Il1b;Cblb;Oas1b;Hspa1a;Ifih1;Chuk;Fadd;Il2rg;Irf7;Stat5a;Stat3;Cd28;Nfkb1;Rigi;Oas2;Tab2;Stat2;Ifnar1;Pik3r2;Tlr7;Gsk3b;Bcl2;Fas
80	mmu05171	Coronavirus disease - COVID-19	KEGG PATHWAY	80/ 593	237/ 15572	0.337552743	2.47E-54	2.18E-53	Human Diseases	Infectious disease: viral	ENSMUSG00000032344|ENSMUSG00000032661|ENSMUSG00000059498|ENSMUSG00000090231|ENSMUSG00000021756|ENSMUSG00000039109|ENSMUSG00000038521|ENSMUSG00000046709|ENSMUSG00000001930|ENSMUSG00000021457|ENSMUSG00000002325|ENSMUSG00000031639|ENSMUSG00000020366|ENSMUSG00000003184|ENSMUSG00000055172|ENSMUSG00000036887|ENSMUSG00000022610|ENSMUSG00000066861|ENSMUSG00000024927|ENSMUSG00000031537|ENSMUSG00000026104|…	Cgas;Oas3;Fcgr3;Cfb;Il6st;F13a1;C1s1;Mapk10;Vwf;Syk;Irf9;Tlr3;Mapk9;Irf3;C1ra;C1qa;Mapk12;Oas1g;Rela;Ikbkb;Stat1;C2;Pik3r1;Myd88;Tab2;Mmp3;Pik3r2;Ikbke;C4b;Prkca;Ifnar2;Mavs;C4a;Nfkbib;Tbk1;Ccl12;Tnf;C3ar1;C1qb;Tlr4;Mapk3;Il6ra;Pik3r3;C3;Mapk8;Irak4;Mapk1;Cybb;Nfkbia;Hc;Pik3cd;Cxcl10;Prkcg;Il1b;Selp;Oas1b;Tyk2;C1qc;Ifih1;Chuk;Tlr2;Sting1;Casp1;Isg15;C6;Masp1;Ccl2;Stat3;Tlr8;Nfkb1;Rigi;Oas2;Nlrp3;…
59	mmu04650	Natural killer cell mediated cytotoxicity	KEGG PATHWAY	59/ 593	111/ 15572	0.531531532	2.70E-54	2.31E-53	Organismal Systems	Immune system	ENSMUSG00000035109|ENSMUSG00000052889|ENSMUSG00000020009|ENSMUSG00000064109|ENSMUSG00000059089|ENSMUSG00000027544|ENSMUSG00000015355|ENSMUSG00000021457|ENSMUSG00000009621|ENSMUSG00000030742|ENSMUSG00000002699|ENSMUSG00000020312|ENSMUSG00000058715|ENSMUSG00000033016|ENSMUSG00000018012|ENSMUSG00000034116|ENSMUSG00000037405|ENSMUSG00000005763|ENSMUSG00000041417|ENSMUSG00000004266|ENSMUSG00000054520|…	Shc4;Prkcb;Ifngr1;Hcst;Fcgr4;Nfatc2;Cd48;Syk;Vav2;Lat;Lcp2;Shc2;Fcer1g;Nfatc1;Rac3;Vav1;Icam1;Cd247;Pik3r1;Ptpn6;Sh3bp2;Prkca;Ifnar2;Sh2d1b1;Tnf;Shc1;Tnfsf10;Mapk3;Klrc1;Fasl;Pik3r2;Klrk1;Gzmb;Mapk1;Map2k1;Tyrobp;Ppp3r1;Prkcg;Itgal;Casp3;Ulbp1;Cd244a;Nras;Pak1;Rac2;Hras;Zap70;Itgb2;Ppp3ca;Ptk2b;Araf;Fas;Ifnar1;Plcg2;Pik3cd;Pik3r3;Braf;Raet1d;Ppp3cb
50	mmu05133	Pertussis	KEGG PATHWAY	50/ 593	77/ 15572	0.649350649	2.39E-52	1.97E-51	Human Diseases	Infectious disease: bacterial	ENSMUSG00000020366|ENSMUSG00000019370|ENSMUSG00000038521|ENSMUSG00000063065|ENSMUSG00000030793|ENSMUSG00000055172|ENSMUSG00000036887|ENSMUSG00000036438|ENSMUSG00000057614|ENSMUSG00000024927|ENSMUSG00000000555|ENSMUSG00000024371|ENSMUSG00000025779|ENSMUSG00000032508|ENSMUSG00000022610|ENSMUSG00000000001|ENSMUSG00000001175|ENSMUSG00000003184|ENSMUSG00000047123|ENSMUSG00000023224|ENSMUSG00000015451|…	Mapk9;Calm3;C1s1;Mapk3;Pycard;C1ra;C1qa;Calm2;Gnai1;Rela;Itga5;C2;Ly96;Myd88;Mapk12;Gnai3;Calm1;Irf3;Ticam1;Serping1;C4a;Tnf;C1qb;Tlr4;Mapk10;Calml3;C3;Itgam;Itgb1;Irak4;Mapk1;Ticam2;Hc;Il1a;Il1b;Casp3;Cxcl5;C1qc;Casp1;Gnai2;Itgb2;Cd14;Irf1;C4b;Nfkb1;Nlrp3;Nod1;Mapk8;Rhoa;Tirap
57	mmu05145	Toxoplasmosis	KEGG PATHWAY	57/ 593	110/ 15572	0.518181818	1.27E-51	1.01E-50	Human Diseases	Infectious disease: parasitic	ENSMUSG00000019699|ENSMUSG00000020009|ENSMUSG00000020366|ENSMUSG00000002603|ENSMUSG00000063065|ENSMUSG00000060586|ENSMUSG00000021936|ENSMUSG00000004040|ENSMUSG00000017652|ENSMUSG00000057614|ENSMUSG00000024927|ENSMUSG00000046207|ENSMUSG00000025779|ENSMUSG00000026029|ENSMUSG00000032508|ENSMUSG00000015755|ENSMUSG00000090877|ENSMUSG00000024334|ENSMUSG00000000001|ENSMUSG00000030595|ENSMUSG00000026104|…	Akt3;Ifngr1;Mapk9;Tgfb1;Mapk3;H2-Eb1;Mapk8;Stat3;Cd40;Gnai1;Rela;Pik3r6;Ly96;Casp8;Myd88;Tab2;Hspa1b;H2-Oa;Gnai3;Nfkbib;Stat1;H2-DMb1;Akt1;Tyk2;Ciita;Itga6;Tlr4;Bcl2;Mapk10;Pik3cg;Ikbkb;Itgb1;Irak4;Pdpk1;Mapk1;Nfkbia;Jak2;Tnf;Casp3;H2-Ab1;Hspa1a;Chuk;H2-DMa;Alox5;Birc2;Tlr2;Mapk12;Nfkb1;H2-Aa;Ccr5;Bcl2l1;Pik3r5;Birc3;H2-DMb2;Map2k3;H2-Ob;Gnai2
67	mmu04613	Neutrophil extracellular trap formation	KEGG PATHWAY	67/ 593	172/ 15572	0.389534884	2.91E-50	2.25E-49	Organismal Systems	Immune system	ENSMUSG00000019699|ENSMUSG00000059498|ENSMUSG00000059089|ENSMUSG00000001930|ENSMUSG00000021457|ENSMUSG00000016481|ENSMUSG00000008892|ENSMUSG00000071715|ENSMUSG00000040522|ENSMUSG00000025330|ENSMUSG00000028698|ENSMUSG00000024927|ENSMUSG00000022475|ENSMUSG00000026874|ENSMUSG00000041417|ENSMUSG00000022610|ENSMUSG00000079293|ENSMUSG00000033538|ENSMUSG00000069307|ENSMUSG00000034245|ENSMUSG00000050965|…	Akt3;Fcgr3;Fcgr4;Vwf;Syk;Cr1l;Vdac3;Ncf4;Tlr8;Padi4;Pik3r3;Rela;Hdac7;Hc;Pik3r1;Mapk12;Clec7a;Casp4;H2bc23;Hdac11;Prkca;Fcgr1;Macroh2a2;Hdac9;Map2k1;Akt1;Selplg;H2bc24;H4c17;Plcb1;Mapk3;Gsdmd;H4c8;Tlr4;Ncf2;C3;Itgam;Pik3r2;Mapk1;Vdac1;Cybb;Actg1;H3f3b;H2ac25;Pik3cd;Prkcg;Cyba;Plcb3;Ager;Itgb3;Selp;Casp1;Itgal;Itgb2;Rac2;Plcb2;Tlr2;H2bc6;Nfkb1;C5ar1;H2az1;Ncf1;Plcg2;Tlr7;H2ac7;Prkcb;H2bc27
50	mmu05235	PD-L1 expression and PD-1 checkpoint pathway in cancer	KEGG PATHWAY	50/ 593	87/ 15572	0.574712644	1.94E-48	1.45E-47	Human Diseases	Cancer: overview	ENSMUSG00000019699|ENSMUSG00000020009|ENSMUSG00000026117|ENSMUSG00000045322|ENSMUSG00000027544|ENSMUSG00000056130|ENSMUSG00000024830|ENSMUSG00000028161|ENSMUSG00000033016|ENSMUSG00000023947|ENSMUSG00000024927|ENSMUSG00000031537|ENSMUSG00000005763|ENSMUSG00000041417|ENSMUSG00000032508|ENSMUSG00000022610|ENSMUSG00000004266|ENSMUSG00000047123|ENSMUSG00000031902|ENSMUSG00000030595|ENSMUSG00000021109|…	Akt3;Ifngr1;Zap70;Tlr9;Nfatc2;Ticam2;Rps6kb2;Ppp3ca;Nfatc1;Nfkbie;Rela;Ikbkb;Cd247;Pik3r1;Myd88;Mapk12;Ptpn6;Ticam1;Nfatc3;Nfkbib;Hif1a;Map2k1;Ppp3r1;Cd3g;Tlr4;Mapk3;Pik3r3;Stat1;Akt1;Mapk1;Cd3d;Nfkbia;Jak2;Pik3cd;Cd3e;Lat;Pdcd1;Chuk;Nras;Hras;Stat3;Cd28;Nfkb1;Cd4;Rasgrp1;Tirap;Pik3r2;Map2k3;Tlr2;Ppp3cb
52	mmu04933	AGE-RAGE signaling pathway in diabetic complications	KEGG PATHWAY	52/ 593	101/ 15572	0.514851485	5.96E-47	4.32E-46	Human Diseases	Endocrine and metabolic disease	ENSMUSG00000019699|ENSMUSG00000020366|ENSMUSG00000063065|ENSMUSG00000004040|ENSMUSG00000033016|ENSMUSG00000029053|ENSMUSG00000024927|ENSMUSG00000037405|ENSMUSG00000021948|ENSMUSG00000020919|ENSMUSG00000041417|ENSMUSG00000022610|ENSMUSG00000002603|ENSMUSG00000004043|ENSMUSG00000032440|ENSMUSG00000029661|ENSMUSG00000074743|ENSMUSG00000026043|ENSMUSG00000026104|ENSMUSG00000035352|ENSMUSG00000001729|…	Akt3;Mapk9;Mapk3;Stat3;Nfatc1;Prkcz;Rela;Icam1;Prkcd;Stat5b;Pik3r1;Mapk12;Tgfb1;Stat5a;Tgfbr2;Col1a2;Thbd;Col3a1;Stat1;Ccl12;Akt1;Col1a1;Plcb1;Vcam1;Mapk10;Pik3r3;Pik3r2;Prkca;Mapk1;Cybb;Mmp2;Jak2;Pik3cd;Tnf;Il1a;Il1b;Casp3;Plcb3;Ager;Plcb2;Nras;Ccl2;Hras;Serpine1;F3;Nfkb1;Prkce;Tgfbr1;Plcg2;Mapk8;Prkcb;Bcl2
74	mmu05132	Salmonella infection	KEGG PATHWAY	74/ 593	243/ 15572	0.304526749	1.30E-46	9.17E-46	Human Diseases	Infectious disease: bacterial	ENSMUSG00000019699|ENSMUSG00000020366|ENSMUSG00000045322|ENSMUSG00000006304|ENSMUSG00000028163|ENSMUSG00000056367|ENSMUSG00000046709|ENSMUSG00000030793|ENSMUSG00000020573|ENSMUSG00000034868|ENSMUSG00000002948|ENSMUSG00000029204|ENSMUSG00000029636|ENSMUSG00000032691|ENSMUSG00000023944|ENSMUSG00000057672|ENSMUSG00000024927|ENSMUSG00000031537|ENSMUSG00000029621|ENSMUSG00000033335|ENSMUSG00000025779|…	Akt3;Mapk9;Tlr9;Arpc2;Nfkb1;Actr3b;Mapk10;Pycard;Pik3cg;Myl12b;Map2k7;Rhoh;Wasf3;Nlrp3;Hsp90ab1;Pkn1;Rela;Ikbkb;Arpc1a;Dnm2;Ly96;Casp8;Myd88;Mapk12;Arpc4;Actr2;Casp4;Tab2;Arpc3;Hsp90b1;Naip5;Map2k1;Akt1;Ripk2;Ptprc;Myl12a;Mapk3;Ripk1;Tlr4;Arpc1b;Il18;Mapk8;Irak4;Mapk1;Fadd;Actg1;Ripk3;Pik3cd;Arpc5;Tnf;Il1b;Casp3;Gsdmd;Map2k4;Rras;Chuk;Tlr2;Naip6;Casp1;Naip2;Pak1;Birc2;Hras;Bcl2;Actr3;Nfkbia;Cd14;…
71	mmu04810	Regulation of actin cytoskeleton	KEGG PATHWAY	71/ 593	227/ 15572	0.31277533	1.29E-45	8.84E-45	Cellular Processes	Cell motility	ENSMUSG00000019699|ENSMUSG00000038387|ENSMUSG00000024290|ENSMUSG00000006304|ENSMUSG00000060459|ENSMUSG00000052397|ENSMUSG00000022781|ENSMUSG00000034868|ENSMUSG00000031207|ENSMUSG00000045382|ENSMUSG00000001281|ENSMUSG00000018012|ENSMUSG00000058325|ENSMUSG00000000555|ENSMUSG00000029621|ENSMUSG00000040940|ENSMUSG00000041417|ENSMUSG00000024867|ENSMUSG00000058230|ENSMUSG00000079426|ENSMUSG00000030602|…	Akt3;Rras;Rock1;Arpc2;Kng2;Ezr;Pak2;Myl12b;Msn;Cxcr4;Itgb7;Rac3;Dock1;Itga5;Arpc1a;Arhgef1;Pik3r1;Pip5k1b;Arhgap35;Arpc4;Pak4;Itga1;Arpc3;F2r;Rac2;Vcl;Map2k1;Akt1;Gna13;Arpc1b;Itga6;Arpc5l;Myl12a;Mapk3;Vav1;Itgax;Itgam;Itgb1;Pik3r2;Pxn;Wasf2;Mapk1;Actg1;Hc;Vav2;Arpc5;Actr3b;Gng12;Itga2;Mylk2;Gsn;Itgb3;Bdkrb2;Itgal;Pip5k1a;C6;Pak1;Wasf1;Actr2;Itgb2;Actr3;Nras;Araf;Scin;Kng1;Hras;Pik3cd;Pik3r3;Mylk…
56	mmu04926	Relaxin signaling pathway	KEGG PATHWAY	56/ 593	129/ 15572	0.434108527	3.12E-45	2.07E-44	Organismal Systems	Endocrine system	ENSMUSG00000019699|ENSMUSG00000032766|ENSMUSG00000020366|ENSMUSG00000021536|ENSMUSG00000020431|ENSMUSG00000021025|ENSMUSG00000063065|ENSMUSG00000036402|ENSMUSG00000029053|ENSMUSG00000068523|ENSMUSG00000022220|ENSMUSG00000071658|ENSMUSG00000041417|ENSMUSG00000032562|ENSMUSG00000022610|ENSMUSG00000002603|ENSMUSG00000000001|ENSMUSG00000029661|ENSMUSG00000029064|ENSMUSG00000050965|ENSMUSG00000026043|…	Akt3;Gng11;Mapk9;Adcy2;Adcy1;Nfkbia;Mapk3;Gng12;Prkcz;Gng5;Adcy4;Gng3;Pik3r1;Gnai2;Mapk12;Tgfb1;Gnai3;Col1a2;Gnb1;Prkca;Col3a1;Prkaca;Map2k1;Gnas;Col1a1;Gnai1;Shc1;Plcb1;Gng7;Rela;Mapk10;Pik3r3;Mapk1;Adcy9;Gnb5;Pik3cd;Akt1;Map2k7;Plcb3;Tgfbr2;Map2k4;Plcb2;Gng2;Nras;Mmp2;Hras;Gngt2;Nfkb1;Adcy7;Mmp13;Tgfbr1;Shc2;Pik3r2;Mapk8;Arrb2;Shc4
43	mmu05140	Leishmaniasis	KEGG PATHWAY	43/ 593	70/ 15572	0.614285714	1.46E-43	9.45E-43	Human Diseases	Infectious disease: parasitic	ENSMUSG00000020009|ENSMUSG00000059498|ENSMUSG00000032487|ENSMUSG00000059089|ENSMUSG00000060586|ENSMUSG00000016481|ENSMUSG00000006519|ENSMUSG00000024927|ENSMUSG00000032508|ENSMUSG00000022610|ENSMUSG00000004266|ENSMUSG00000037548|ENSMUSG00000024334|ENSMUSG00000015947|ENSMUSG00000030595|ENSMUSG00000026104|ENSMUSG00000079547|ENSMUSG00000024401|ENSMUSG00000039005|ENSMUSG00000063065|ENSMUSG00000026480|…	Ifngr1;Fcgr3;Ptgs2;Fcgr4;H2-Eb1;Cr1l;Cyba;Rela;Myd88;Mapk12;Ptpn6;H2-DMb2;H2-Oa;Fcgr1;Nfkbib;Stat1;H2-DMb1;Tnf;Tlr4;Mapk3;Ncf2;C3;Itgam;Itgb1;Irak4;Mapk1;Cybb;Nfkbia;Jak2;Il1a;Il1b;H2-Ab1;H2-DMa;Itgb2;Tlr2;Nfkb1;H2-Aa;Tab2;Ncf1;Tgfb1;Ncf4;Prkcb;H2-Ob
45	mmu04612	Antigen processing and presentation	KEGG PATHWAY	45/ 593	80/ 15572	0.5625	4.40E-43	2.70E-42	Organismal Systems	Immune system	ENSMUSG00000021477|ENSMUSG00000067235|ENSMUSG00000067212|ENSMUSG00000036594|ENSMUSG00000020368|ENSMUSG00000020248|ENSMUSG00000079197|ENSMUSG00000037321|ENSMUSG00000056116|ENSMUSG00000026864|ENSMUSG00000023944|ENSMUSG00000022504|ENSMUSG00000024339|ENSMUSG00000037548|ENSMUSG00000053835|ENSMUSG00000091971|ENSMUSG00000060586|ENSMUSG00000024308|ENSMUSG00000003814|ENSMUSG00000038642|ENSMUSG00000061232|…	Ctsl;H2-Q10;H2-T23;H2-Aa;Canx;Nfyb;Psme2;Tap1;H2-T22;Hspa5;Hsp90ab1;Ciita;Tap2;H2-DMb2;H2-T24;Hspa1a;H2-Eb1;Tapbp;Calr;Ctss;H2-K1;Klrc1;Pdia3;H2-DMb1;Lgmn;Tnf;H2-Ab1;Cd8a;H2-D1;H2-DMa;B2m;Cd8b1;Cd74;H2-Ob;H2-Q4;Psme1;Cd4;Rfxap;Ctsb;Hspa1b;H2-M3;Nfya;H2-Oa;H2-Q7;H2-Q6
67	mmu04015	Rap1 signaling pathway	KEGG PATHWAY	67/ 593	214/ 15572	0.313084112	4.38E-43	2.75E-42	Environmental Information Processing	Signal transduction	ENSMUSG00000019699|ENSMUSG00000040061|ENSMUSG00000000001|ENSMUSG00000021536|ENSMUSG00000020431|ENSMUSG00000019370|ENSMUSG00000049044|ENSMUSG00000052889|ENSMUSG00000030742|ENSMUSG00000030403|ENSMUSG00000002699|ENSMUSG00000036438|ENSMUSG00000031834|ENSMUSG00000005672|ENSMUSG00000052681|ENSMUSG00000018012|ENSMUSG00000029053|ENSMUSG00000027765|ENSMUSG00000022220|ENSMUSG00000028465|ENSMUSG00000041417|…	Akt3;Plcb2;Gnai3;Adcy2;Adcy1;Calm3;Rapgef4;Prkcb;Lat;Vasp;Lcp2;Calm2;Pik3r2;Kit;Rap1b;Rac3;Prkcz;P2ry1;Adcy4;Tln1;Pik3r1;Gnai2;Mapk12;Map2k1;Calm1;Csf1r;Prkca;F2r;Kitl;Adcy9;Gnas;Gnai1;Ctnnd1;Plcb1;Mapk3;Sipa1;Calml3;Itgam;Itgb1;Rras;Mapk1;Actg1;Rapgef3;Vav2;Akt1;Map2k3;Prkcg;Nras;Plcb3;Tln2;Pik3r3;Itgb3;Itgal;Gm28635;Itgb2;Csf1;Prkci;Apbb1ip;Adcy7;Rac2;Vav1;Hras;Rasgrp3;Pik3cd;Gnaq;Braf;Rhoa
67	mmu04014	Ras signaling pathway	KEGG PATHWAY	67/ 593	232/ 15572	0.288793103	1.45E-40	8.66E-40	Environmental Information Processing	Signal transduction	ENSMUSG00000032766|ENSMUSG00000019699|ENSMUSG00000020366|ENSMUSG00000033220|ENSMUSG00000007659|ENSMUSG00000042817|ENSMUSG00000019370|ENSMUSG00000046709|ENSMUSG00000052889|ENSMUSG00000024621|ENSMUSG00000022781|ENSMUSG00000030742|ENSMUSG00000004508|ENSMUSG00000020828|ENSMUSG00000036438|ENSMUSG00000026117|ENSMUSG00000005672|ENSMUSG00000052681|ENSMUSG00000018012|ENSMUSG00000028698|ENSMUSG00000068523|…	Gng11;Akt3;Mapk9;Rac2;Bcl2l1;Flt3;Calm3;Mapk10;Prkcb;Csf1r;Pak2;Lat;Gab2;Pld2;Calm2;Zap70;Kit;Rap1b;Rac3;Pik3r3;Gng5;Ikbkb;Gng3;Pik3r1;Calm1;Pak4;Prkca;Kitl;Prkaca;Tbk1;Map2k1;Akt1;Shc1;Gng7;Pla2g4a;Mapk3;Calml3;Fasl;Pik3r2;Pld1;Mapk1;Gnb5;Pik3cd;Prkcg;Gng12;Gnb1;Pla2g4b;Chuk;Ksr1;Nras;Rras;Pak1;Csf1;Hras;Gngt2;Nfkb1;Pla2g6;Rasgrp1;Rela;Shc2;Plcg2;Rasgrp3;Mapk8;Gng2;Flt3l;Rhoa;Shc4
48	mmu04064	NF-kappa B signaling pathway	KEGG PATHWAY	48/ 593	105/ 15572	0.457142857	3.32E-40	1.94E-39	Environmental Information Processing	Signal transduction	ENSMUSG00000030339|ENSMUSG00000031264|ENSMUSG00000007659|ENSMUSG00000032487|ENSMUSG00000028163|ENSMUSG00000056130|ENSMUSG00000021457|ENSMUSG00000028191|ENSMUSG00000068105|ENSMUSG00000017652|ENSMUSG00000024927|ENSMUSG00000037405|ENSMUSG00000025779|ENSMUSG00000032688|ENSMUSG00000032508|ENSMUSG00000015755|ENSMUSG00000061132|ENSMUSG00000047123|ENSMUSG00000025225|ENSMUSG00000021822|ENSMUSG00000021025|…	Ltbr;Btk;Bcl2l1;Ptgs2;Nfkb1;Ticam2;Syk;Bcl10;Tnfrsf13c;Cd40;Rela;Icam1;Ly96;Malt1;Myd88;Tab2;Blnk;Ticam1;Nfkb2;Plau;Nfkbia;Tnf;Tlr4;Vcam1;Ripk1;Relb;Ikbkb;Tnfsf13b;Irak4;Card11;Lat;Il1b;Lyn;Chuk;Cyld;Birc2;Bcl2;Zap70;Trim25;Rigi;Cd14;Birc3;Map3k14;Plcg2;Ccl4;Prkcb;Il1r1;Tirap
49	mmu04668	TNF signaling pathway	KEGG PATHWAY	49/ 593	113/ 15572	0.433628319	1.23E-39	7.00E-39	Environmental Information Processing	Signal transduction	ENSMUSG00000019699|ENSMUSG00000024401|ENSMUSG00000020366|ENSMUSG00000032487|ENSMUSG00000063065|ENSMUSG00000021936|ENSMUSG00000056501|ENSMUSG00000027398|ENSMUSG00000031712|ENSMUSG00000018899|ENSMUSG00000024927|ENSMUSG00000037405|ENSMUSG00000022221|ENSMUSG00000041417|ENSMUSG00000053175|ENSMUSG00000031778|ENSMUSG00000031834|ENSMUSG00000026029|ENSMUSG00000024235|ENSMUSG00000035385|ENSMUSG00000004936|…	Akt3;Tnf;Mapk9;Ptgs2;Mapk3;Mapk8;Cebpb;Il1b;Il15;Irf1;Rela;Icam1;Ripk3;Pik3r1;Bcl3;Cx3cl1;Pik3r2;Casp8;Map3k8;Ccl2;Map2k1;Akt1;Vcam1;Ccl5;Mapk10;Pik3r3;Ikbkb;Ripk1;Mapk1;Fadd;Ccl12;Pik3cd;Cxcl10;Map2k7;Casp3;Cxcl5;Map2k4;Tab2;Chuk;Csf1;Mapk12;Nfkb1;Nfkbia;Birc2;Birc3;Map3k14;Mmp3;Map2k3;Fas
61	mmu04510	Focal adhesion	KEGG PATHWAY	61/ 593	197/ 15572	0.30964467	6.06E-39	3.37E-38	Cellular Processes	Cellular community - eukaryotes	ENSMUSG00000019699|ENSMUSG00000020366|ENSMUSG00000024290|ENSMUSG00000063065|ENSMUSG00000052889|ENSMUSG00000035133|ENSMUSG00000022781|ENSMUSG00000034868|ENSMUSG00000029661|ENSMUSG00000001930|ENSMUSG00000020312|ENSMUSG00000001281|ENSMUSG00000052681|ENSMUSG00000018012|ENSMUSG00000058325|ENSMUSG00000000555|ENSMUSG00000015533|ENSMUSG00000041417|ENSMUSG00000058230|ENSMUSG00000030602|ENSMUSG00000042284|…	Akt3;Mapk9;Rock1;Mapk3;Prkcb;Arhgap5;Pak2;Myl12b;Col1a2;Vwf;Shc2;Itgb7;Rap1b;Rac3;Dock1;Itga5;Itga2;Pik3r1;Arhgap35;Pak4;Itga1;Prkca;Vasp;Vcl;Map2k1;Akt1;Col1a1;Shc1;Gsk3b;Myl12a;Mapk10;Vav1;Itgb1;Pxn;Pdpk1;Mapk1;Actg1;Vav2;Mapk8;Prkcg;Pip5k1b;Tln1;Tln2;Mylk2;Itgb3;Spp1;Pip5k1a;Pak1;Birc2;Hras;Bcl2;Rac2;Birc3;Itga6;Pik3r2;Pik3cd;Pik3r3;Mylk3;Braf;Rhoa;Shc4
44	mmu04610	Complement and coagulation cascades	KEGG PATHWAY	44/ 593	91/ 15572	0.483516484	2.77E-38	1.50E-37	Organismal Systems	Immune system	ENSMUSG00000022912|ENSMUSG00000073418|ENSMUSG00000090231|ENSMUSG00000060459|ENSMUSG00000038521|ENSMUSG00000001930|ENSMUSG00000016481|ENSMUSG00000055172|ENSMUSG00000109764|ENSMUSG00000036887|ENSMUSG00000024371|ENSMUSG00000026249|ENSMUSG00000027611|ENSMUSG00000046223|ENSMUSG00000026365|ENSMUSG00000031538|ENSMUSG00000074743|ENSMUSG00000048376|ENSMUSG00000026399|ENSMUSG00000036896|ENSMUSG00000021822|…	Pros1;C4b;Cfb;Kng2;C1s1;Vwf;Cr1l;C1ra;Klkb1;C1qa;C2;Serpine2;Procr;Plaur;Cfh;Plat;Thbd;F2r;Cd55;C1qc;Plau;Clu;C3ar1;Tfpi;F13a1;Kng1;C3;Itgam;F9;Itgax;Masp1;Hc;Itgb2;A2m;Serping1;C4a;C1qb;C6;Cd46;Serpine1;F3;C5ar1;Bdkrb2;Serpinf2
48	mmu04935	Growth hormone synthesis, secretion and action	KEGG PATHWAY	48/ 593	115/ 15572	0.417391304	7.03E-38	3.73E-37	Organismal Systems	Endocrine system	ENSMUSG00000019699|ENSMUSG00000020366|ENSMUSG00000021536|ENSMUSG00000021754|ENSMUSG00000020431|ENSMUSG00000063065|ENSMUSG00000021936|ENSMUSG00000057614|ENSMUSG00000022220|ENSMUSG00000020919|ENSMUSG00000030287|ENSMUSG00000041417|ENSMUSG00000032562|ENSMUSG00000022610|ENSMUSG00000004043|ENSMUSG00000000001|ENSMUSG00000042644|ENSMUSG00000050965|ENSMUSG00000005469|ENSMUSG00000026104|ENSMUSG00000004936|…	Akt3;Mapk9;Adcy2;Map3k1;Adcy1;Mapk3;Mapk8;Gnai1;Adcy4;Stat5b;Itpr2;Pik3r1;Gnai2;Mapk12;Stat5a;Gnai3;Itpr3;Prkca;Prkaca;Stat1;Map2k1;Gnas;Shc1;Plcb1;Mapk10;Pik3r3;Plcg2;Mapk1;Adcy9;Itpr1;Pik3cd;Akt1;Prkcg;Plcb3;Map2k4;Plcb2;Nras;Hras;Stat3;Jak2;Adcy7;Shc2;Pik3r2;Map2k3;Gnaq;Gsk3b;Prkcb;Shc4
51	mmu04371	Apelin signaling pathway	KEGG PATHWAY	51/ 593	136/ 15572	0.375	2.11E-37	1.10E-36	Environmental Information Processing	Signal transduction	ENSMUSG00000032766|ENSMUSG00000019699|ENSMUSG00000021536|ENSMUSG00000020431|ENSMUSG00000019370|ENSMUSG00000020573|ENSMUSG00000029304|ENSMUSG00000024830|ENSMUSG00000031538|ENSMUSG00000036438|ENSMUSG00000057614|ENSMUSG00000068523|ENSMUSG00000046207|ENSMUSG00000022220|ENSMUSG00000071658|ENSMUSG00000030287|ENSMUSG00000040061|ENSMUSG00000032562|ENSMUSG00000000001|ENSMUSG00000001175|ENSMUSG00000042644|…	Gng11;Akt3;Adcy2;Adcy1;Calm3;Pik3cg;Spp1;Rps6kb2;Plat;Calm2;Gnai1;Gng5;Pik3r6;Adcy4;Gng3;Itpr2;Plcb2;Gnai2;Gnai3;Calm1;Itpr3;Map1lc3a;Prkaca;Map2k1;Akt1;Gna13;Plcb1;Gng7;Mapk3;Calml3;Mapk1;Adcy9;Itpr1;Gnb5;Prkce;Gng12;Plcb3;Gnb1;Notch3;Mylk3;Nras;Rras;Pik3r5;Hras;Serpine1;Gngt2;Adcy7;Tgfbr1;Gnaq;Gng2;Mylk2
85	mmu05168	Herpes simplex virus 1 infection	KEGG PATHWAY	85/ 593	436/ 15572	0.194954128	5.37E-37	2.73E-36	Human Diseases	Infectious disease: viral	ENSMUSG00000019699|ENSMUSG00000020009|ENSMUSG00000032661|ENSMUSG00000031834|ENSMUSG00000066861|ENSMUSG00000045322|ENSMUSG00000026928|ENSMUSG00000067212|ENSMUSG00000031537|ENSMUSG00000060586|ENSMUSG00000037321|ENSMUSG00000056116|ENSMUSG00000067235|ENSMUSG00000003184|ENSMUSG00000031639|ENSMUSG00000028698|ENSMUSG00000021457|ENSMUSG00000027995|ENSMUSG00000024927|ENSMUSG00000073411|ENSMUSG00000053835|…	Akt3;Ifngr1;Oas3;Pik3r2;Oas1g;Tlr9;Card9;H2-T23;Ikbkb;H2-Eb1;Tap1;H2-T22;H2-Q10;Irf3;Tlr3;Pik3r3;Syk;Tlr2;Rela;H2-D1;H2-T24;Pik3r1;Myd88;Tap2;H2-DMb2;H2-Oa;Nfkb1;Ikbke;Ticam1;Irak4;Ifnar2;Mavs;Ccl2;Stat1;Nfkbia;Tnf;Tyk2;Ifih1;Irf7;H2-K1;H2-DMb1;Birc2;Chuk;Tbk1;Ccl12;Fasl;C3;Itga5;Pdia3;Akt1;Fadd;Calr;Jak2;Hc;Pik3cd;H2-Q6;Oas1a;Irf9;Il1b;Casp3;H2-Ab1;Oas1b;Casp8;Ccl5;Sting1;H2-DMa;H2-Aa;Itgb3;B2m;…
38	mmu04664	Fc epsilon RI signaling pathway	KEGG PATHWAY	38/ 593	67/ 15572	0.567164179	1.03E-36	5.11E-36	Organismal Systems	Immune system	ENSMUSG00000019699|ENSMUSG00000020366|ENSMUSG00000031264|ENSMUSG00000063065|ENSMUSG00000021457|ENSMUSG00000004508|ENSMUSG00000060063|ENSMUSG00000002699|ENSMUSG00000058715|ENSMUSG00000018012|ENSMUSG00000034116|ENSMUSG00000041417|ENSMUSG00000022610|ENSMUSG00000026288|ENSMUSG00000050965|ENSMUSG00000004936|ENSMUSG00000001729|ENSMUSG00000056220|ENSMUSG00000046709|ENSMUSG00000028698|ENSMUSG00000021936|…	Akt3;Mapk9;Btk;Mapk3;Syk;Gab2;Alox5ap;Lcp2;Fcer1g;Rac3;Vav1;Pik3r1;Mapk12;Inpp5d;Prkca;Map2k1;Akt1;Pla2g4a;Mapk10;Pik3r3;Mapk8;Plcg2;Mapk1;Pdpk1;Pik3cd;Tnf;Lat;Map2k7;Lyn;Map2k4;Pla2g4b;Nras;Alox5;Rac2;Hras;Map2k3;Pik3r2;Vav2
69	mmu04010	MAPK signaling pathway	KEGG PATHWAY	69/ 593	292/ 15572	0.23630137	1.33E-35	6.46E-35	Environmental Information Processing	Signal transduction	ENSMUSG00000019699|ENSMUSG00000051439|ENSMUSG00000020366|ENSMUSG00000033220|ENSMUSG00000021754|ENSMUSG00000042817|ENSMUSG00000046709|ENSMUSG00000022781|ENSMUSG00000078816|ENSMUSG00000021936|ENSMUSG00000002983|ENSMUSG00000016528|ENSMUSG00000036402|ENSMUSG00000052681|ENSMUSG00000005672|ENSMUSG00000033016|ENSMUSG00000018012|ENSMUSG00000024927|ENSMUSG00000050965|ENSMUSG00000032508|ENSMUSG00000007613|…	Akt3;Cd14;Mapk9;Rac2;Map3k1;Flt3;Mapk10;Pak2;Prkcg;Mapk8;Relb;Mapkapk2;Gng12;Rap1b;Kit;Nfatc1;Rac3;Rela;Prkca;Myd88;Tgfbr1;Hspa1b;Tgfbr2;Csf1r;Nfatc3;Map3k8;Kitl;Prkaca;Map2k1;Ppp3r1;Pla2g4b;Hras;Tnf;Pla2g4a;Mapk3;Nfkb2;Fasl;Ikbkb;Irak4;Mapk1;Akt1;Il1a;Il1b;Casp3;Hspa1a;Map2k4;Rasgrp1;Chuk;Nras;Rras;Map2k7;Pak1;Csf1;Flt3l;Mapk12;Nfkb1;Ppp3ca;Il1r1;Tab2;Map3k14;Ppp3cb;Tgfb1;Rasgrp3;Map2k3;Arrb2;Br…
50	mmu04072	Phospholipase D signaling pathway	KEGG PATHWAY	50/ 593	147/ 15572	0.340136054	2.78E-34	1.33E-33	Environmental Information Processing	Signal transduction	ENSMUSG00000019699|ENSMUSG00000040061|ENSMUSG00000021536|ENSMUSG00000020431|ENSMUSG00000021759|ENSMUSG00000021457|ENSMUSG00000004508|ENSMUSG00000020828|ENSMUSG00000028517|ENSMUSG00000058715|ENSMUSG00000005672|ENSMUSG00000046207|ENSMUSG00000022220|ENSMUSG00000033335|ENSMUSG00000041417|ENSMUSG00000050965|ENSMUSG00000048376|ENSMUSG00000019966|ENSMUSG00000004936|ENSMUSG00000027523|ENSMUSG00000020611|…	Akt3;Plcb2;Adcy2;Adcy1;Plpp1;Syk;Gab2;Pld2;Plpp3;Fcer1g;Kit;Pik3r6;Adcy4;Dnm2;Pik3r1;Prkca;F2r;Kitl;Map2k1;Gnas;Gna13;Shc1;Plcb1;Pla2g4a;Mapk3;Pik3cg;Pik3r3;Pik3r2;Mapk1;Plpp2;Pld1;Adcy9;Rapgef3;Pik3cd;Akt1;Pip5k1b;Plcb3;Pla2g4b;Nras;Pip5k1a;Pik3r5;Hras;Rras;Adcy7;Ptk2b;Shc2;Plcg2;Rapgef4;Rhoa;Shc4
67	mmu04060	Cytokine-cytokine receptor interaction	KEGG PATHWAY	67/ 593	288/ 15572	0.232638889	3.93E-34	1.84E-33	Environmental Information Processing	Signaling molecules and interaction	ENSMUSG00000020009|ENSMUSG00000030339|ENSMUSG00000029417|ENSMUSG00000021756|ENSMUSG00000018927|ENSMUSG00000034855|ENSMUSG00000059326|ENSMUSG00000045382|ENSMUSG00000019122|ENSMUSG00000068105|ENSMUSG00000017652|ENSMUSG00000068227|ENSMUSG00000010142|ENSMUSG00000031779|ENSMUSG00000048521|ENSMUSG00000026573|ENSMUSG00000068758|ENSMUSG00000024810|ENSMUSG00000006235|ENSMUSG00000052336|ENSMUSG00000031778|…	Ifngr1;Ltbr;Cxcl9;Il6st;Ccl6;Cxcl10;Csf2ra;Cxcr4;Ccl9;Tnfrsf13c;Cd40;Il2rb;Tnfrsf13b;Ccl22;Cxcr6;Xcl1;Il3ra;Il33;Epor;Cx3cr1;Cx3cl1;Tgfbr2;Cxcl13;Csf1r;Il12rb2;Ebi3;Cxcr3;Ifnar2;Cxcl16;Ccl2;Ccr2;Ccl12;Tnf;Ccl11;Il15;Ccl7;Il6ra;Fasl;Il18;Tnfsf13b;Il17rc;Xcr1;Il4ra;Il15ra;Il1a;Il1b;Cxcl5;Ccl8;Il21r;Ccl5;Ccl3;Il2rg;Csf1;Il7r;Cd4;Il1r1;Tgfbr1;Cxcl14;Il17ra;Tnfsf10;Ifnar1;Tgfb1;Ccl28;Csf3r;Ccl4;Ccr5;F…
52	mmu05160	Hepatitis C	KEGG PATHWAY	52/ 593	163/ 15572	0.319018405	5.02E-34	2.31E-33	Human Diseases	Infectious disease: viral	ENSMUSG00000019699|ENSMUSG00000032661|ENSMUSG00000066861|ENSMUSG00000002325|ENSMUSG00000003184|ENSMUSG00000031639|ENSMUSG00000024927|ENSMUSG00000031537|ENSMUSG00000041378|ENSMUSG00000041417|ENSMUSG00000001127|ENSMUSG00000042349|ENSMUSG00000047123|ENSMUSG00000022971|ENSMUSG00000037523|ENSMUSG00000020115|ENSMUSG00000004936|ENSMUSG00000024401|ENSMUSG00000032175|ENSMUSG00000022812|ENSMUSG00000063065|…	Akt3;Oas3;Oas1g;Irf9;Irf3;Tlr3;Rela;Ikbkb;Cldn5;Pik3r1;Araf;Ikbke;Ticam1;Ifnar2;Mavs;Tbk1;Map2k1;Tnf;Tyk2;Gsk3b;Mapk3;Ripk1;Pik3r3;Fasl;Stat1;Mapk1;Fadd;Nfkbia;Cldn14;Pik3cd;Akt1;Cxcl10;Casp3;Oas1b;Casp8;Chuk;Nras;Irf7;Hras;Stat3;Nfkb1;Rigi;Oas2;Cldn11;Cldn19;Stat2;Ifnar1;Pik3r2;Cd81;Braf;Oas1a;Fas
44	mmu04725	Cholinergic synapse	KEGG PATHWAY	44/ 593	112/ 15572	0.392857143	2.01E-33	9.06E-33	Organismal Systems	Nervous system	ENSMUSG00000019699|ENSMUSG00000032766|ENSMUSG00000021536|ENSMUSG00000020431|ENSMUSG00000020573|ENSMUSG00000057614|ENSMUSG00000068523|ENSMUSG00000046207|ENSMUSG00000022220|ENSMUSG00000071658|ENSMUSG00000030287|ENSMUSG00000041417|ENSMUSG00000032562|ENSMUSG00000000001|ENSMUSG00000042644|ENSMUSG00000050965|ENSMUSG00000005469|ENSMUSG00000004936|ENSMUSG00000001729|ENSMUSG00000051177|ENSMUSG00000048240|…	Akt3;Gng11;Adcy2;Adcy1;Pik3cg;Gnai1;Gng5;Pik3r6;Adcy4;Gng3;Itpr2;Pik3r1;Gnai2;Gnai3;Itpr3;Prkca;Prkaca;Map2k1;Akt1;Plcb1;Gng7;Mapk3;Pik3r3;Mapk1;Adcy9;Jak2;Gnb5;Pik3cd;Prkcg;Gng12;Plcb3;Gnb1;Plcb2;Nras;Pik3r5;Hras;Bcl2;Gngt2;Itpr1;Adcy7;Pik3r2;Gnaq;Gng2;Prkcb
56	mmu05205	Proteoglycans in cancer	KEGG PATHWAY	56/ 593	201/ 15572	0.278606965	4.51E-33	1.99E-32	Human Diseases	Cancer: overview	ENSMUSG00000019699|ENSMUSG00000021477|ENSMUSG00000031834|ENSMUSG00000024290|ENSMUSG00000052397|ENSMUSG00000052889|ENSMUSG00000024830|ENSMUSG00000042644|ENSMUSG00000031207|ENSMUSG00000028698|ENSMUSG00000027995|ENSMUSG00000000555|ENSMUSG00000031740|ENSMUSG00000040940|ENSMUSG00000030287|ENSMUSG00000041417|ENSMUSG00000022610|ENSMUSG00000004266|ENSMUSG00000002603|ENSMUSG00000046223|ENSMUSG00000029661|…	Akt3;Ctsl;Pik3r2;Rock1;Ezr;Prkcb;Rps6kb2;Itpr3;Msn;Pik3r3;Tlr2;Itga5;Mmp2;Arhgef1;Itpr2;Pik3r1;Mapk12;Ptpn6;Tgfb1;Plaur;Col1a2;Prkca;Prkaca;Plau;Map2k1;Akt1;Col1a1;Tlr4;Mapk3;Vav1;Fasl;Itgb1;Hif1a;Pxn;Pdpk1;Mapk1;Actg1;Itpr1;Vav2;Tnf;Prkcg;Casp3;Itga2;Itgb3;Nras;Rras;Pak1;Hras;Stat3;Cd44;Araf;Plcg2;Pik3cd;Braf;Rhoa;Fas
72	mmu04151	PI3K-Akt signaling pathway	KEGG PATHWAY	72/ 593	350/ 15572	0.205714286	6.32E-33	2.74E-32	Environmental Information Processing	Signal transduction	ENSMUSG00000032766|ENSMUSG00000019699|ENSMUSG00000042817|ENSMUSG00000001930|ENSMUSG00000004591|ENSMUSG00000029304|ENSMUSG00000024830|ENSMUSG00000025017|ENSMUSG00000042284|ENSMUSG00000068758|ENSMUSG00000001281|ENSMUSG00000031805|ENSMUSG00000005672|ENSMUSG00000031304|ENSMUSG00000021457|ENSMUSG00000057672|ENSMUSG00000068523|ENSMUSG00000046207|ENSMUSG00000071658|ENSMUSG00000041417|ENSMUSG00000023944|…	Gng11;Akt3;Flt3;Vwf;Pkn2;Spp1;Rps6kb2;Pik3ap1;Itga1;Il3ra;Itgb7;Jak3;Kit;Il2rg;Syk;Pkn1;Gng5;Pik3r6;Gng3;Pik3r1;Hsp90ab1;Epor;Csf1r;Col1a2;Il2rb;Prkca;F2r;Ifnar2;Hsp90b1;Kitl;Gsk3b;Map2k1;Akt1;Col1a1;Itga6;Hras;Gng7;Rela;Mapk3;Il6ra;Pik3cg;Tlr4;Fasl;Ikbkb;Itga5;Itgb1;Pik3r2;Mapk1;Pdpk1;Jak2;Gnb5;Pik3cd;Gng12;Itga2;Gnb1;Pik3r3;Itgb3;Chuk;Nras;Pik3r5;Il7r;Bcl2;Gngt2;Nfkb1;Il4ra;Csf1;Ifnar1;Bcl2l1;C…
40	mmu04912	GnRH signaling pathway	KEGG PATHWAY	40/ 593	92/ 15572	0.434782609	1.39E-32	5.93E-32	Organismal Systems	Endocrine system	ENSMUSG00000020366|ENSMUSG00000021536|ENSMUSG00000021754|ENSMUSG00000020431|ENSMUSG00000019370|ENSMUSG00000063065|ENSMUSG00000020828|ENSMUSG00000036438|ENSMUSG00000021948|ENSMUSG00000030287|ENSMUSG00000040061|ENSMUSG00000022610|ENSMUSG00000001175|ENSMUSG00000042644|ENSMUSG00000050965|ENSMUSG00000005469|ENSMUSG00000004936|ENSMUSG00000027523|ENSMUSG00000051177|ENSMUSG00000056220|ENSMUSG00000046709|…	Mapk9;Adcy2;Map3k1;Adcy1;Calm3;Mapk3;Pld2;Calm2;Prkcd;Itpr2;Plcb2;Mapk12;Calm1;Itpr3;Prkca;Prkaca;Map2k1;Gnas;Plcb1;Pla2g4a;Mapk10;Calml3;Adcy4;Mapk1;Adcy9;Itpr1;Mapk8;Map2k7;Plcb3;Map2k4;Pla2g4b;Nras;Mmp2;Hras;Adcy7;Pld1;Ptk2b;Map2k3;Gnaq;Prkcb
49	mmu04921	Oxytocin signaling pathway	KEGG PATHWAY	49/ 593	152/ 15572	0.322368421	2.36E-32	9.72E-32	Organismal Systems	Endocrine system	ENSMUSG00000024290|ENSMUSG00000033910|ENSMUSG00000032487|ENSMUSG00000019370|ENSMUSG00000027544|ENSMUSG00000020573|ENSMUSG00000028005|ENSMUSG00000036438|ENSMUSG00000033016|ENSMUSG00000057614|ENSMUSG00000046207|ENSMUSG00000022220|ENSMUSG00000030287|ENSMUSG00000040061|ENSMUSG00000032562|ENSMUSG00000050965|ENSMUSG00000020431|ENSMUSG00000000001|ENSMUSG00000001175|ENSMUSG00000042644|ENSMUSG00000031902|…	Rock1;Gucy1a1;Ptgs2;Calm3;Nfatc2;Pik3cg;Gucy1b1;Calm2;Nfatc1;Gnai1;Pik3r6;Adcy4;Itpr2;Plcb2;Gnai2;Prkca;Adcy1;Gnai3;Calm1;Itpr3;Nfatc3;Prkaca;Map2k1;Gnas;Plcb1;Pla2g4a;Mapk3;Calml3;Mapk1;Actg1;Itpr1;Cd38;Ppp3r1;Prkcg;Plcb3;Mylk2;Pla2g4b;Nras;Adcy9;Pik3r5;Hras;Adcy7;Ppp3ca;Gnaq;Mylk3;Prkcb;Rhoa;Ppp3cb;Adcy2
40	mmu04657	IL-17 signaling pathway	KEGG PATHWAY	40/ 593	93/ 15572	0.430107527	2.35E-32	9.87E-32	Organismal Systems	Immune system	ENSMUSG00000020366|ENSMUSG00000026822|ENSMUSG00000032487|ENSMUSG00000063065|ENSMUSG00000056501|ENSMUSG00000024912|ENSMUSG00000024927|ENSMUSG00000031537|ENSMUSG00000030281|ENSMUSG00000026029|ENSMUSG00000022610|ENSMUSG00000043613|ENSMUSG00000042349|ENSMUSG00000020048|ENSMUSG00000020115|ENSMUSG00000021025|ENSMUSG00000024401|ENSMUSG00000023944|ENSMUSG00000020676|ENSMUSG00000035373|ENSMUSG00000046709|…	Mapk9;Lcn2;Ptgs2;Mapk3;Cebpb;Fosl1;Rela;Ikbkb;Il17rc;Casp8;Mapk12;Mmp3;Ikbke;Hsp90b1;Tbk1;Nfkbia;Tnf;Hsp90ab1;Ccl11;Ccl7;Mapk10;Ccl12;Mapk1;Fadd;Elavl1;Mapk6;Cxcl10;Il1b;Casp3;Cxcl5;Chuk;S100a8;Ccl2;S100a9;Nfkb1;Mmp13;Tab2;Il17ra;Mapk8;Gsk3b
51	mmu04217	Necroptosis	KEGG PATHWAY	51/ 593	168/ 15572	0.303571429	3.37E-32	1.36E-31	Cellular Processes	Cell growth and death	ENSMUSG00000020009|ENSMUSG00000020366|ENSMUSG00000056130|ENSMUSG00000030793|ENSMUSG00000008892|ENSMUSG00000031639|ENSMUSG00000022971|ENSMUSG00000031805|ENSMUSG00000023944|ENSMUSG00000022221|ENSMUSG00000026029|ENSMUSG00000039304|ENSMUSG00000020919|ENSMUSG00000047123|ENSMUSG00000037894|ENSMUSG00000020086|ENSMUSG00000026104|ENSMUSG00000024401|ENSMUSG00000032175|ENSMUSG00000071478|ENSMUSG00000056220|…	Ifngr1;Mapk9;Ticam2;Pycard;Vdac3;Tlr3;Ifnar2;Jak3;Hsp90ab1;Ripk3;Casp8;Tnfsf10;Stat5b;Ticam1;H2az1;Macroh2a2;Stat1;Tnf;Tyk2;H2ac7;Pla2g4a;Mapk10;Fasl;Zbp1;Ripk1;Vdac1;Cybb;Fadd;Jak2;H2ac25;Stat4;Il1a;Il1b;Il33;Pla2g4b;Casp1;Cyld;Birc2;Stat5a;Bcl2;Trpm7;Nlrp3;Irf9;Birc3;Stat2;Fas;Ifnar1;Mapk8;Tlr4;Stat3;Stat6
44	mmu04071	Sphingolipid signaling pathway	KEGG PATHWAY	44/ 593	119/ 15572	0.369747899	4.43E-32	1.76E-31	Environmental Information Processing	Signal transduction	ENSMUSG00000019699|ENSMUSG00000020366|ENSMUSG00000024290|ENSMUSG00000060459|ENSMUSG00000063065|ENSMUSG00000004508|ENSMUSG00000020828|ENSMUSG00000058715|ENSMUSG00000018012|ENSMUSG00000057614|ENSMUSG00000024927|ENSMUSG00000041417|ENSMUSG00000032562|ENSMUSG00000022610|ENSMUSG00000000001|ENSMUSG00000050965|ENSMUSG00000027695|ENSMUSG00000004936|ENSMUSG00000001729|ENSMUSG00000029053|ENSMUSG00000020611|…	Akt3;Mapk9;Rock1;Kng2;Mapk3;Gab2;Pld2;Fcer1g;Rac3;Gnai1;Rela;Pik3r1;Gnai2;Mapk12;Gnai3;Prkca;Pld1;Map2k1;Akt1;Prkcz;Gna13;Kng1;Plcb1;Mapk10;Pik3r3;Mapk1;Pdpk1;Pik3cd;Tnf;Prkcg;Plcb3;Plcb2;Nras;Rac2;Hras;Bcl2;Nfkb1;Prkce;Bdkrb2;Pik3r2;Mapk8;Gnaq;Prkcb;Rhoa
51	mmu04514	Cell adhesion molecules	KEGG PATHWAY	51/ 593	170/ 15572	0.3	6.43E-32	2.52E-31	Environmental Information Processing	Signaling molecules and interaction	ENSMUSG00000067235|ENSMUSG00000020717|ENSMUSG00000000732|ENSMUSG00000060586|ENSMUSG00000056116|ENSMUSG00000031990|ENSMUSG00000017652|ENSMUSG00000001281|ENSMUSG00000037405|ENSMUSG00000041378|ENSMUSG00000026285|ENSMUSG00000037548|ENSMUSG00000053835|ENSMUSG00000027863|ENSMUSG00000037625|ENSMUSG00000079547|ENSMUSG00000048163|ENSMUSG00000075122|ENSMUSG00000067212|ENSMUSG00000061232|ENSMUSG00000038235|…	H2-Q10;Pecam1;Icosl;H2-Eb1;H2-T22;Jam3;Cd40;Itgb7;Icam1;Cldn5;Pdcd1;H2-DMb2;H2-T24;Cd2;Cldn11;H2-DMb1;Selplg;Cd80;H2-T23;H2-K1;F11r;Vcam1;Itga6;Esam;Cd86;Itgam;Itgb1;Selp;Cldn14;H2-Q6;Cd34;Cd22;H2-Ab1;Cd8a;H2-D1;H2-DMa;Itgal;Cd8b1;Jam2;Itgb2;Cd28;H2-Q4;H2-Aa;Cd4;H2-Ob;Cldn19;H2-Q7;H2-M3;Ptprc;H2-Oa;Cdh5
47	mmu04936	Alcoholic liver disease	KEGG PATHWAY	47/ 593	141/ 15572	0.333333333	8.05E-32	3.10E-31	Human Diseases	Endocrine and metabolic disease	ENSMUSG00000019699|ENSMUSG00000020366|ENSMUSG00000002897|ENSMUSG00000021936|ENSMUSG00000003184|ENSMUSG00000027398|ENSMUSG00000036887|ENSMUSG00000073418|ENSMUSG00000024927|ENSMUSG00000031537|ENSMUSG00000030281|ENSMUSG00000024371|ENSMUSG00000025779|ENSMUSG00000026029|ENSMUSG00000032508|ENSMUSG00000015755|ENSMUSG00000036896|ENSMUSG00000042349|ENSMUSG00000047123|ENSMUSG00000015451|ENSMUSG00000020115|…	Akt3;Mapk9;Il17ra;Mapk8;Irf3;Il1b;C1qa;C4b;Rela;Ikbkb;Il17rc;C2;Ly96;Casp8;Myd88;Tab2;C1qc;Ikbke;Ticam1;C4a;Tbk1;Nfkbia;Tnf;C3ar1;C1qb;Tlr4;Mapk10;Irak4;Fasl;C3;Ripk1;Fadd;Hc;Akt1;Map2k7;Casp3;Map2k4;Chuk;Cd14;Mapk12;Nfkb1;C5ar1;Map3k14;Tirap;Map2k3;Gsk3b;Fas
55	mmu05203	Viral carcinogenesis	KEGG PATHWAY	55/ 593	207/ 15572	0.265700483	2.54E-31	9.63E-31	Human Diseases	Cancer: overview	ENSMUSG00000030339|ENSMUSG00000067235|ENSMUSG00000021756|ENSMUSG00000028163|ENSMUSG00000067212|ENSMUSG00000021457|ENSMUSG00000056116|ENSMUSG00000008892|ENSMUSG00000003184|ENSMUSG00000016528|ENSMUSG00000024927|ENSMUSG00000022475|ENSMUSG00000020919|ENSMUSG00000041417|ENSMUSG00000004043|ENSMUSG00000053835|ENSMUSG00000034245|ENSMUSG00000031805|ENSMUSG00000037868|ENSMUSG00000025225|ENSMUSG00000005469|…	Ltbr;H2-Q10;Il6st;Nfkb1;H2-T23;Syk;H2-T22;Vdac3;Irf3;Mapkapk2;Rela;Hdac7;Stat5b;Pik3r1;Stat5a;H2-T24;Hdac11;Jak3;Egr2;Nfkb2;Prkaca;Hdac9;Nfkbia;H2bc24;H4c17;H2bc23;Mapk3;H4c8;Pik3r3;C3;Pxn;Mapk1;Pik3cd;H2-Q6;Casp3;Lyn;Gsn;Casp8;H2-D1;Nras;Rbpj;Irf7;Hras;Stat3;H2bc6;H2-Q4;Rhoa;Irf9;Scin;H2-K1;Pik3r2;H2-M3;Ccr5;H2-Q7;H2bc27
69	mmu05165	Human papillomavirus infection	KEGG PATHWAY	69/ 593	344/ 15572	0.200581395	7.52E-31	2.81E-30	Human Diseases	Infectious disease: viral	ENSMUSG00000019699|ENSMUSG00000026923|ENSMUSG00000067235|ENSMUSG00000027111|ENSMUSG00000032487|ENSMUSG00000028163|ENSMUSG00000067212|ENSMUSG00000001930|ENSMUSG00000029304|ENSMUSG00000056116|ENSMUSG00000035692|ENSMUSG00000029661|ENSMUSG00000031639|ENSMUSG00000001281|ENSMUSG00000029053|ENSMUSG00000024927|ENSMUSG00000031537|ENSMUSG00000041417|ENSMUSG00000027523|ENSMUSG00000053835|ENSMUSG00000031925|…	Akt3;Notch1;H2-Q10;Itga6;Ptgs2;Nfkb1;H2-T23;Vwf;Spp1;H2-T22;Isg15;Col1a2;Tlr3;Itgb7;Prkcz;Rela;Ikbkb;Pik3r1;Gnas;H2-T24;Maml2;Ikbke;Ticam1;Ifnar2;Prkaca;Stat1;Map2k1;Tnf;Col1a1;Itgb3;H2-K1;Hras;Notch2;Mapk3;Irf1;Fasl;Itga5;Itgb1;Tbk1;Pxn;Mapk1;Fadd;Pik3cd;H2-Q6;Akt1;Casp3;Itga2;Tyk2;Pik3r3;Casp8;Chuk;H2-D1;Nras;Rbpj;Rps6kb2;Irf9;Prkci;H2-Q4;Maml3;Irf3;Stat2;Fas;Ifnar1;Pik3r2;H2-M3;Notch3;Gsk3b;H2…
33	mmu04623	Cytosolic DNA-sensing pathway	KEGG PATHWAY	33/ 593	62/ 15572	0.532258065	8.88E-31	3.26E-30	Organismal Systems	Immune system	ENSMUSG00000030793|ENSMUSG00000004667|ENSMUSG00000024810|ENSMUSG00000024927|ENSMUSG00000031537|ENSMUSG00000022221|ENSMUSG00000026535|ENSMUSG00000003184|ENSMUSG00000049734|ENSMUSG00000039217|ENSMUSG00000037523|ENSMUSG00000038628|ENSMUSG00000030595|ENSMUSG00000020115|ENSMUSG00000021025|ENSMUSG00000000776|ENSMUSG00000035042|ENSMUSG00000027514|ENSMUSG00000021018|ENSMUSG00000021408|ENSMUSG00000025280|…	Pycard;Polr2e;Il33;Rela;Ikbkb;Ripk3;Ifi202b;Irf3;Trex1;Il18;Mavs;Polr3k;Nfkbib;Tbk1;Nfkbia;Polr3d;Ccl5;Zbp1;Polr2h;Ripk1;Polr3a;Cxcl10;Il1b;Aim2;Chuk;Sting1;Casp1;Irf7;Nfkb1;Rigi;Cgas;Ccl4;Ikbke
46	mmu05418	Fluid shear stress and atherosclerosis	KEGG PATHWAY	46/ 593	146/ 15572	0.315068493	6.24E-30	2.26E-29	Human Diseases	Cardiovascular disease	ENSMUSG00000019699|ENSMUSG00000021477|ENSMUSG00000020366|ENSMUSG00000020717|ENSMUSG00000019370|ENSMUSG00000027398|ENSMUSG00000036438|ENSMUSG00000023944|ENSMUSG00000018012|ENSMUSG00000029053|ENSMUSG00000024927|ENSMUSG00000037405|ENSMUSG00000041417|ENSMUSG00000022610|ENSMUSG00000001175|ENSMUSG00000031538|ENSMUSG00000074743|ENSMUSG00000020048|ENSMUSG00000035352|ENSMUSG00000001729|ENSMUSG00000006519|…	Akt3;Ctsl;Mapk9;Pecam1;Calm3;Il1b;Calm2;Hsp90ab1;Rac3;Prkcz;Rela;Icam1;Pik3r1;Mapk12;Calm1;Plat;Thbd;Hsp90b1;Ccl12;Akt1;Cyba;Vcam1;Mapk10;Calml3;Ncf2;Ikbkb;Actg1;Pik3cd;Tnf;Il1a;Map2k7;Map2k4;Itgb3;Chuk;Mmp2;Ccl2;Bcl2;Nfkb1;Il1r1;Rac2;Ncf1;Pik3r2;Mapk8;Pik3r3;Rhoa;Cdh5
42	mmu04722	Neurotrophin signaling pathway	KEGG PATHWAY	42/ 593	120/ 15572	0.35	1.57E-29	5.59E-29	Organismal Systems	Nervous system	ENSMUSG00000019699|ENSMUSG00000020366|ENSMUSG00000021754|ENSMUSG00000019370|ENSMUSG00000063065|ENSMUSG00000016528|ENSMUSG00000036438|ENSMUSG00000031834|ENSMUSG00000052681|ENSMUSG00000023947|ENSMUSG00000024927|ENSMUSG00000031537|ENSMUSG00000021948|ENSMUSG00000041417|ENSMUSG00000022610|ENSMUSG00000001175|ENSMUSG00000030595|ENSMUSG00000004936|ENSMUSG00000001729|ENSMUSG00000041135|ENSMUSG00000042626|…	Akt3;Mapk9;Map3k1;Calm3;Mapk3;Mapkapk2;Calm2;Pik3r2;Rap1b;Nfkbie;Rela;Ikbkb;Prkcd;Pik3r1;Mapk12;Calm1;Nfkbib;Map2k1;Akt1;Ripk2;Shc1;Gsk3b;Mapk10;Calml3;Fasl;Irak4;Mapk1;Pdpk1;Nfkbia;Pik3cd;Map2k7;Nras;Hras;Bcl2;Nfkb1;Shc2;Plcg2;Mapk8;Pik3r3;Braf;Rhoa;Shc4
42	mmu04750	Inflammatory mediator regulation of TRP channels	KEGG PATHWAY	42/ 593	126/ 15572	0.333333333	1.54E-28	5.40E-28	Organismal Systems	Sensory system	ENSMUSG00000020366|ENSMUSG00000021536|ENSMUSG00000020431|ENSMUSG00000019370|ENSMUSG00000021936|ENSMUSG00000018507|ENSMUSG00000036438|ENSMUSG00000028698|ENSMUSG00000021948|ENSMUSG00000030287|ENSMUSG00000041417|ENSMUSG00000022610|ENSMUSG00000001175|ENSMUSG00000042644|ENSMUSG00000050965|ENSMUSG00000005469|ENSMUSG00000005580|ENSMUSG00000027523|ENSMUSG00000060459|ENSMUSG00000022875|ENSMUSG00000051177|…	Mapk9;Adcy2;Adcy1;Calm3;Mapk8;Trpv2;Calm2;Pik3r3;Prkcd;Itpr2;Pik3r1;Mapk12;Calm1;Itpr3;Prkca;Prkaca;Adcy9;Gnas;Kng2;Kng1;Plcb1;Pla2g4a;Mapk10;Calml3;Pik3r2;Adcy4;Itpr1;Pik3cd;Map2k3;Prkcg;Il1b;Plcb3;Pla2g4b;Plcb2;Adcy7;Il1r1;Bdkrb2;Plcg2;Prkce;Gnaq;Prkcb;Pla2g6
48	mmu04022	cGMP-PKG signaling pathway	KEGG PATHWAY	48/ 593	172/ 15572	0.279069767	1.67E-28	5.80E-28	Environmental Information Processing	Signal transduction	ENSMUSG00000019699|ENSMUSG00000008892|ENSMUSG00000024290|ENSMUSG00000033910|ENSMUSG00000020431|ENSMUSG00000060459|ENSMUSG00000027544|ENSMUSG00000020573|ENSMUSG00000052920|ENSMUSG00000028005|ENSMUSG00000036438|ENSMUSG00000033016|ENSMUSG00000030403|ENSMUSG00000057614|ENSMUSG00000046207|ENSMUSG00000022220|ENSMUSG00000030287|ENSMUSG00000040061|ENSMUSG00000032562|ENSMUSG00000000001|ENSMUSG00000001175|…	Akt3;Vdac3;Rock1;Gucy1a1;Adcy1;Kng2;Nfatc2;Pik3cg;Prkg1;Gucy1b1;Calm2;Nfatc1;Vasp;Gnai1;Pik3r6;Adcy4;Itpr2;Plcb2;Gnai2;Gnai3;Calm1;Itpr3;Nfatc3;Map2k1;Ppp3r1;Gna13;Calm3;Kng1;Plcb1;Mapk3;Calml3;Mapk1;Vdac1;Adcy9;Itpr1;Prkce;Akt1;Plcb3;Pik3r5;Ppp3ca;Adcy7;Bdkrb2;Gnaq;Mylk3;Mylk2;Rhoa;Ppp3cb;Adcy2
40	mmu04724	Glutamatergic synapse	KEGG PATHWAY	40/ 593	113/ 15572	0.353982301	2.14E-28	7.30E-28	Organismal Systems	Nervous system	ENSMUSG00000032766|ENSMUSG00000021536|ENSMUSG00000020431|ENSMUSG00000028161|ENSMUSG00000020828|ENSMUSG00000057614|ENSMUSG00000068523|ENSMUSG00000022220|ENSMUSG00000071658|ENSMUSG00000030287|ENSMUSG00000033953|ENSMUSG00000032562|ENSMUSG00000000001|ENSMUSG00000042644|ENSMUSG00000050965|ENSMUSG00000005469|ENSMUSG00000005580|ENSMUSG00000027523|ENSMUSG00000098488|ENSMUSG00000051177|ENSMUSG00000048240|…	Gng11;Adcy2;Adcy1;Ppp3ca;Pld2;Gnai1;Gng5;Adcy4;Gng3;Itpr2;Ppp3r1;Gnai2;Gnai3;Itpr3;Prkca;Prkaca;Adcy9;Gnas;Pla2g4b;Plcb1;Gng7;Pla2g4a;Mapk3;Mapk1;Pld1;Itpr1;Gnb5;Grk3;Prkcg;Gng12;Plcb3;Gnb1;Plcb2;Gngt2;Adcy7;Grk2;Gnaq;Gng2;Prkcb;Ppp3cb
48	mmu04218	Cellular senescence	KEGG PATHWAY	48/ 593	173/ 15572	0.277456647	2.24E-28	7.53E-28	Cellular Processes	Cell growth and death	ENSMUSG00000019699|ENSMUSG00000067235|ENSMUSG00000028163|ENSMUSG00000019370|ENSMUSG00000027544|ENSMUSG00000056116|ENSMUSG00000008892|ENSMUSG00000016528|ENSMUSG00000036438|ENSMUSG00000033016|ENSMUSG00000028698|ENSMUSG00000024927|ENSMUSG00000030287|ENSMUSG00000041417|ENSMUSG00000022610|ENSMUSG00000002603|ENSMUSG00000053835|ENSMUSG00000032440|ENSMUSG00000001175|ENSMUSG00000042644|ENSMUSG00000031902|…	Akt3;H2-Q10;Nfkb1;Calm3;Nfatc2;H2-T22;Vdac3;Mapkapk2;Calm2;Nfatc1;Pik3r3;Rela;Itpr2;Pik3r1;Mapk12;Tgfb1;H2-T24;Tgfbr2;Calm1;Itpr3;Nfatc3;Map2k1;Akt1;H2-T23;H2-K1;Mapk3;Calml3;Mapk1;Vdac1;Map2k3;Itpr1;Pik3cd;H2-Q6;Ppp3r1;Il1a;H2-D1;Nras;Rras;Hras;Serpine1;H2-Q4;Ppp3ca;Tgfbr1;Ppp3cb;Pik3r2;H2-M3;Trpm7;H2-Q7
43	mmu04210	Apoptosis	KEGG PATHWAY	43/ 593	136/ 15572	0.316176471	4.09E-28	1.36E-27	Cellular Processes	Cell growth and death	ENSMUSG00000019699|ENSMUSG00000021477|ENSMUSG00000020366|ENSMUSG00000007659|ENSMUSG00000028163|ENSMUSG00000063065|ENSMUSG00000038642|ENSMUSG00000068758|ENSMUSG00000024927|ENSMUSG00000031537|ENSMUSG00000030287|ENSMUSG00000041417|ENSMUSG00000042644|ENSMUSG00000004936|ENSMUSG00000024401|ENSMUSG00000046709|ENSMUSG00000028698|ENSMUSG00000000817|ENSMUSG00000021408|ENSMUSG00000024122|ENSMUSG00000015437|…	Akt3;Ctsl;Mapk9;Bcl2l1;Nfkb1;Mapk3;Ctss;Il3ra;Rela;Ikbkb;Itpr2;Pik3r1;Itpr3;Map2k1;Tnf;Mapk10;Pik3r3;Fasl;Ripk1;Pdpk1;Gzmb;Mapk1;Fadd;Actg1;Itpr1;Pik3cd;Akt1;Casp3;Casp8;Chuk;Nras;Birc2;Hras;Bcl2;Casp12;Nfkbia;Birc3;Map3k14;Tnfsf10;Ctsb;Pik3r2;Mapk8;Fas
47	mmu04145	Phagosome	KEGG PATHWAY	47/ 593	169/ 15572	0.278106509	7.44E-28	2.43E-27	Cellular Processes	Transport and catabolism	ENSMUSG00000021477|ENSMUSG00000059498|ENSMUSG00000026656|ENSMUSG00000067212|ENSMUSG00000020368|ENSMUSG00000060586|ENSMUSG00000037321|ENSMUSG00000056116|ENSMUSG00000067235|ENSMUSG00000055172|ENSMUSG00000006519|ENSMUSG00000000555|ENSMUSG00000015533|ENSMUSG00000024339|ENSMUSG00000079293|ENSMUSG00000037548|ENSMUSG00000053835|ENSMUSG00000015947|ENSMUSG00000003814|ENSMUSG00000059089|ENSMUSG00000079547|…	Ctsl;Fcgr3;Fcgr2b;H2-T23;Canx;H2-Eb1;Tap1;H2-T22;H2-Q10;C1ra;Cyba;Itga5;Itga2;Tap2;Clec7a;H2-DMb2;H2-T24;Fcgr1;Calr;Fcgr4;H2-DMb1;Ctss;H2-K1;Tlr4;Ncf2;C3;Itgam;Itgb1;Cybb;Actg1;Tfrc;H2-Ab1;Itgb3;H2-D1;H2-DMa;Itgb2;Cd14;Tlr2;H2-Q4;H2-Aa;H2-Ob;Ncf1;H2-M3;Ncf4;H2-Oa;H2-Q7;H2-Q6
37	mmu04713	Circadian entrainment	KEGG PATHWAY	37/ 593	98/ 15572	0.37755102	1.57E-27	5.07E-27	Organismal Systems	Environmental adaptation	ENSMUSG00000032766|ENSMUSG00000021536|ENSMUSG00000033910|ENSMUSG00000020431|ENSMUSG00000019370|ENSMUSG00000052920|ENSMUSG00000028005|ENSMUSG00000036438|ENSMUSG00000057614|ENSMUSG00000068523|ENSMUSG00000022220|ENSMUSG00000071658|ENSMUSG00000040061|ENSMUSG00000032562|ENSMUSG00000000001|ENSMUSG00000001175|ENSMUSG00000042644|ENSMUSG00000050965|ENSMUSG00000005469|ENSMUSG00000005580|ENSMUSG00000027523|…	Gng11;Adcy2;Gucy1a1;Adcy1;Calm3;Prkg1;Gucy1b1;Calm2;Gnai1;Gng5;Adcy4;Gng3;Plcb2;Gnai2;Gnai3;Calm1;Itpr3;Prkca;Prkaca;Adcy9;Gnas;Plcb1;Gng7;Mapk3;Calml3;Mapk1;Itpr1;Gnb5;Prkcg;Gng12;Plcb3;Gnb1;Gngt2;Adcy7;Gnaq;Gng2;Prkcb
42	mmu04915	Estrogen signaling pathway	KEGG PATHWAY	42/ 593	133/ 15572	0.315789474	1.84E-27	5.87E-27	Organismal Systems	Endocrine system	ENSMUSG00000019699|ENSMUSG00000021536|ENSMUSG00000020431|ENSMUSG00000019370|ENSMUSG00000036438|ENSMUSG00000023944|ENSMUSG00000057614|ENSMUSG00000021948|ENSMUSG00000030287|ENSMUSG00000041417|ENSMUSG00000032562|ENSMUSG00000090877|ENSMUSG00000000001|ENSMUSG00000001175|ENSMUSG00000042644|ENSMUSG00000020048|ENSMUSG00000005469|ENSMUSG00000022220|ENSMUSG00000004936|ENSMUSG00000027523|ENSMUSG00000042626|…	Akt3;Adcy2;Adcy1;Calm3;Calm2;Hsp90ab1;Gnai1;Prkcd;Itpr2;Pik3r1;Gnai2;Hspa1b;Gnai3;Calm1;Itpr3;Hsp90b1;Prkaca;Adcy4;Map2k1;Gnas;Shc1;Plcb1;Mapk3;Calml3;Mapk1;Adcy9;Itpr1;Pik3cd;Akt1;Plcb3;Hspa1a;Pik3r3;Plcb2;Nras;Mmp2;Hras;Bcl2;Adcy7;Shc2;Pik3r2;Gnaq;Shc4
34	mmu04012	ErbB signaling pathway	KEGG PATHWAY	34/ 593	84/ 15572	0.404761905	1.36E-26	4.29E-26	Environmental Information Processing	Signal transduction	ENSMUSG00000019699|ENSMUSG00000020366|ENSMUSG00000063065|ENSMUSG00000022781|ENSMUSG00000024830|ENSMUSG00000002413|ENSMUSG00000020919|ENSMUSG00000041417|ENSMUSG00000030602|ENSMUSG00000050965|ENSMUSG00000004936|ENSMUSG00000001729|ENSMUSG00000042626|ENSMUSG00000022812|ENSMUSG00000046709|ENSMUSG00000028698|ENSMUSG00000031834|ENSMUSG00000066877|ENSMUSG00000063358|ENSMUSG00000025499|ENSMUSG00000039936|…	Akt3;Mapk9;Mapk3;Pak2;Rps6kb2;Braf;Stat5b;Pik3r1;Pak4;Prkca;Map2k1;Akt1;Shc1;Gsk3b;Mapk10;Pik3r3;Pik3r2;Nck2;Mapk1;Hras;Pik3cd;Prkcg;Map2k7;Cblb;Map2k4;Nras;Pak1;Stat5a;Araf;Shc2;Plcg2;Mapk8;Prkcb;Shc4
30	mmu05321	Inflammatory bowel disease	KEGG PATHWAY	30/ 593	62/ 15572	0.483870968	1.85E-26	5.75E-26	Human Diseases	Immune disease	ENSMUSG00000020009|ENSMUSG00000060586|ENSMUSG00000062939|ENSMUSG00000033016|ENSMUSG00000024927|ENSMUSG00000037548|ENSMUSG00000024334|ENSMUSG00000031304|ENSMUSG00000039217|ENSMUSG00000026104|ENSMUSG00000079547|ENSMUSG00000024401|ENSMUSG00000001444|ENSMUSG00000039005|ENSMUSG00000055435|ENSMUSG00000030748|ENSMUSG00000027399|ENSMUSG00000027398|ENSMUSG00000073421|ENSMUSG00000018341|ENSMUSG00000030745|…	Ifngr1;H2-Eb1;Stat4;Nfatc1;Rela;H2-DMb2;H2-Oa;Il2rg;Il18;Stat1;H2-DMb1;Tnf;Tbx21;Tlr4;Maf;Il4ra;Il1a;Il1b;H2-Ab1;Il12rb2;Il21r;H2-DMa;Stat3;Nfkb1;H2-Aa;H2-Ob;Gata3;Tgfb1;Tlr2;Stat6
35	mmu04061	Viral protein interaction with cytokine and cytokine receptor	KEGG PATHWAY	35/ 593	92/ 15572	0.380434783	3.08E-26	9.45E-26	Environmental Information Processing	Signaling molecules and interaction	ENSMUSG00000030339|ENSMUSG00000029417|ENSMUSG00000021756|ENSMUSG00000019122|ENSMUSG00000045382|ENSMUSG00000031778|ENSMUSG00000031304|ENSMUSG00000031779|ENSMUSG00000026573|ENSMUSG00000052336|ENSMUSG00000023078|ENSMUSG00000024621|ENSMUSG00000068227|ENSMUSG00000050232|ENSMUSG00000018927|ENSMUSG00000049103|ENSMUSG00000035352|ENSMUSG00000024401|ENSMUSG00000020676|ENSMUSG00000035373|ENSMUSG00000027947|…	Ltbr;Cxcl9;Il6st;Ccl9;Cxcr4;Cx3cl1;Il2rg;Ccl22;Xcl1;Cx3cr1;Cxcl13;Csf1r;Il2rb;Cxcr3;Ccl6;Ccr2;Ccl12;Tnf;Ccl11;Ccl7;Il6ra;Il18;Xcr1;Cxcl10;Cxcl5;Ccl8;Ccl5;Ccl3;Csf1;Ccl2;Cxcl14;Tnfsf10;Ccl28;Ccl4;Ccr5
38	mmu05322	Systemic lupus erythematosus	KEGG PATHWAY	38/ 593	115/ 15572	0.330434783	9.11E-26	2.76E-25	Human Diseases	Immune disease	ENSMUSG00000059498|ENSMUSG00000059089|ENSMUSG00000038521|ENSMUSG00000060586|ENSMUSG00000055172|ENSMUSG00000036887|ENSMUSG00000017652|ENSMUSG00000024371|ENSMUSG00000037649|ENSMUSG00000037548|ENSMUSG00000024334|ENSMUSG00000047246|ENSMUSG00000075122|ENSMUSG00000073418|ENSMUSG00000015947|ENSMUSG00000036896|ENSMUSG00000020086|ENSMUSG00000079547|ENSMUSG00000024401|ENSMUSG00000036905|ENSMUSG00000069306|…	Fcgr3;Fcgr4;C1s1;H2-Eb1;C1ra;C1qa;Cd40;C2;H2-DMa;H2-DMb2;H2-Oa;H2bc6;Cd80;C4b;Fcgr1;C1qc;Macroh2a2;H2-DMb1;Tnf;C1qb;H4c17;H2bc23;H4c8;Cd86;C3;Hc;H3f3b;H2ac25;H2-Ab1;C4a;H2bc24;C6;Cd28;H2-Aa;H2az1;H2ac7;H2-Ob;H2bc27
28	mmu05332	Graft-versus-host disease	KEGG PATHWAY	28/ 593	55/ 15572	0.509090909	1.42E-25	4.25E-25	Human Diseases	Immune disease	ENSMUSG00000067235|ENSMUSG00000067212|ENSMUSG00000060586|ENSMUSG00000056116|ENSMUSG00000022901|ENSMUSG00000037548|ENSMUSG00000053835|ENSMUSG00000079547|ENSMUSG00000024401|ENSMUSG00000075122|ENSMUSG00000061232|ENSMUSG00000030167|ENSMUSG00000000817|ENSMUSG00000015437|ENSMUSG00000073409|ENSMUSG00000027399|ENSMUSG00000027398|ENSMUSG00000073421|ENSMUSG00000073411|ENSMUSG00000037649|ENSMUSG00000026012|…	H2-Q10;H2-T23;H2-Eb1;H2-T22;Cd86;H2-DMb2;H2-T24;H2-DMb1;Tnf;Cd80;H2-K1;Klrc1;Fasl;Gzmb;H2-Q6;Il1a;Il1b;H2-Ab1;H2-D1;H2-DMa;Cd28;H2-Q4;H2-Aa;H2-Ob;Fas;H2-M3;H2-Oa;H2-Q7
35	mmu05231	Choline metabolism in cancer	KEGG PATHWAY	35/ 593	98/ 15572	0.357142857	3.86E-25	1.14E-24	Human Diseases	Cancer: overview	ENSMUSG00000019699|ENSMUSG00000020366|ENSMUSG00000031165|ENSMUSG00000021759|ENSMUSG00000063065|ENSMUSG00000024830|ENSMUSG00000020828|ENSMUSG00000028517|ENSMUSG00000029636|ENSMUSG00000018012|ENSMUSG00000028868|ENSMUSG00000041417|ENSMUSG00000050965|ENSMUSG00000021109|ENSMUSG00000004936|ENSMUSG00000001729|ENSMUSG00000056220|ENSMUSG00000046709|ENSMUSG00000028698|ENSMUSG00000063358|ENSMUSG00000052151|…	Akt3;Mapk9;Was;Plpp1;Mapk3;Rps6kb2;Pld2;Plpp3;Wasf3;Rac3;Wasf2;Pik3r1;Prkca;Hif1a;Map2k1;Akt1;Pla2g4a;Mapk10;Pik3r3;Mapk1;Plpp2;Pld1;Pik3cd;Pdpk1;Prkcg;Pip5k1b;Pla2g4b;Nras;Pip5k1a;Wasf1;Hras;Rac2;Pik3r2;Mapk8;Prkcb
34	mmu01522	Endocrine resistance	KEGG PATHWAY	34/ 593	92/ 15572	0.369565217	4.98E-25	1.45E-24	Human Diseases	Drug resistance: antineoplastic	ENSMUSG00000019699|ENSMUSG00000026923|ENSMUSG00000020366|ENSMUSG00000021536|ENSMUSG00000020431|ENSMUSG00000063065|ENSMUSG00000024830|ENSMUSG00000022220|ENSMUSG00000041417|ENSMUSG00000022610|ENSMUSG00000005469|ENSMUSG00000004936|ENSMUSG00000001729|ENSMUSG00000042626|ENSMUSG00000046709|ENSMUSG00000028698|ENSMUSG00000063358|ENSMUSG00000005580|ENSMUSG00000039936|ENSMUSG00000027523|ENSMUSG00000014773|…	Akt3;Notch1;Mapk9;Adcy2;Adcy1;Mapk3;Rps6kb2;Adcy4;Pik3r1;Mapk12;Prkaca;Map2k1;Akt1;Shc1;Mapk10;Pik3r3;Mapk1;Adcy9;Pik3cd;Gnas;Dll1;Notch2;Nras;Mmp2;Hras;Bcl2;Adcy7;Araf;Shc2;Pik3r2;Mapk8;Notch3;Braf;Shc4
28	mmu04370	VEGF signaling pathway	KEGG PATHWAY	28/ 593	58/ 15572	0.482758621	9.71E-25	2.79E-24	Environmental Information Processing	Signal transduction	ENSMUSG00000019699|ENSMUSG00000032487|ENSMUSG00000027544|ENSMUSG00000016528|ENSMUSG00000018012|ENSMUSG00000041417|ENSMUSG00000022610|ENSMUSG00000050965|ENSMUSG00000004936|ENSMUSG00000001729|ENSMUSG00000056220|ENSMUSG00000063065|ENSMUSG00000028698|ENSMUSG00000031834|ENSMUSG00000029528|ENSMUSG00000063358|ENSMUSG00000039936|ENSMUSG00000033953|ENSMUSG00000078816|ENSMUSG00000098488|ENSMUSG00000027852|…	Akt3;Ptgs2;Nfatc2;Mapkapk2;Rac3;Pik3r1;Mapk12;Prkca;Map2k1;Akt1;Pla2g4a;Mapk3;Pik3r3;Pik3r2;Pxn;Mapk1;Pik3cd;Ppp3r1;Prkcg;Pla2g4b;Nras;Rac2;Hras;Ppp3ca;Shc2;Plcg2;Prkcb;Ppp3cb
39	mmu04728	Dopaminergic synapse	KEGG PATHWAY	39/ 593	131/ 15572	0.297709924	1.66E-24	4.73E-24	Organismal Systems	Nervous system	ENSMUSG00000019699|ENSMUSG00000032766|ENSMUSG00000020366|ENSMUSG00000019370|ENSMUSG00000036438|ENSMUSG00000022812|ENSMUSG00000057614|ENSMUSG00000068523|ENSMUSG00000071658|ENSMUSG00000030287|ENSMUSG00000040061|ENSMUSG00000032562|ENSMUSG00000022610|ENSMUSG00000000001|ENSMUSG00000001175|ENSMUSG00000042644|ENSMUSG00000050965|ENSMUSG00000005469|ENSMUSG00000027523|ENSMUSG00000051177|ENSMUSG00000048240|…	Akt3;Gng11;Mapk9;Calm3;Calm2;Gsk3b;Gnai1;Gng5;Gng3;Itpr2;Plcb2;Gnai2;Mapk12;Gnai3;Calm1;Itpr3;Prkca;Prkaca;Gnas;Plcb1;Gng7;Mapk10;Calml3;Gsk3a;Itpr1;Gnb5;Akt1;Prkcg;Gng12;Plcb3;Gnb1;Gng2;Gngt2;Ppp3ca;Mapk8;Gnaq;Arrb2;Prkcb;Ppp3cb
28	mmu04730	Long-term depression	KEGG PATHWAY	28/ 593	60/ 15572	0.466666667	3.22E-24	9.07E-24	Organismal Systems	Nervous system	ENSMUSG00000033910|ENSMUSG00000052920|ENSMUSG00000028005|ENSMUSG00000057614|ENSMUSG00000002413|ENSMUSG00000030287|ENSMUSG00000040061|ENSMUSG00000032562|ENSMUSG00000000001|ENSMUSG00000042644|ENSMUSG00000050965|ENSMUSG00000004936|ENSMUSG00000027523|ENSMUSG00000020611|ENSMUSG00000051177|ENSMUSG00000056220|ENSMUSG00000063065|ENSMUSG00000063358|ENSMUSG00000030102|ENSMUSG00000078816|ENSMUSG00000024960|…	Gucy1a1;Prkg1;Gucy1b1;Gnai1;Braf;Itpr2;Plcb2;Gnai2;Gnai3;Itpr3;Prkca;Map2k1;Gnas;Gna13;Plcb1;Pla2g4a;Mapk3;Mapk1;Itpr1;Prkcg;Plcb3;Lyn;Pla2g4b;Nras;Hras;Araf;Gnaq;Prkcb
40	mmu04270	Vascular smooth muscle contraction	KEGG PATHWAY	40/ 593	142/ 15572	0.281690141	4.29E-24	1.19E-23	Organismal Systems	Circulatory system	ENSMUSG00000024290|ENSMUSG00000033910|ENSMUSG00000020431|ENSMUSG00000019370|ENSMUSG00000052920|ENSMUSG00000028005|ENSMUSG00000036438|ENSMUSG00000021536|ENSMUSG00000021948|ENSMUSG00000040940|ENSMUSG00000030287|ENSMUSG00000040061|ENSMUSG00000001175|ENSMUSG00000042644|ENSMUSG00000050965|ENSMUSG00000005469|ENSMUSG00000004936|ENSMUSG00000027523|ENSMUSG00000020611|ENSMUSG00000051177|ENSMUSG00000056220|…	Rock1;Gucy1a1;Adcy1;Calm3;Prkg1;Gucy1b1;Calm2;Adcy2;Prkcd;Arhgef1;Itpr2;Plcb2;Calm1;Itpr3;Prkca;Prkaca;Map2k1;Gnas;Gna13;Plcb1;Pla2g4a;Mapk3;Calml3;Adcy4;Mapk1;Adcy9;Itpr1;Prkce;Prkcg;Plcb3;Mylk2;Pla2g4b;Prkcb;Adcy7;Rhoa;Araf;Gnaq;Mylk3;Braf;Pla2g6
35	mmu04928	Parathyroid hormone synthesis, secretion and action	KEGG PATHWAY	35/ 593	107/ 15572	0.327102804	1.18E-23	3.24E-23	Organismal Systems	Endocrine system	ENSMUSG00000021536|ENSMUSG00000020431|ENSMUSG00000020828|ENSMUSG00000039656|ENSMUSG00000057614|ENSMUSG00000022220|ENSMUSG00000040940|ENSMUSG00000030287|ENSMUSG00000040061|ENSMUSG00000032562|ENSMUSG00000000001|ENSMUSG00000042644|ENSMUSG00000050965|ENSMUSG00000005469|ENSMUSG00000004936|ENSMUSG00000027523|ENSMUSG00000020611|ENSMUSG00000051177|ENSMUSG00000063065|ENSMUSG00000027695|ENSMUSG00000063358|…	Adcy2;Adcy1;Pld2;Rxrb;Gnai1;Adcy4;Arhgef1;Itpr2;Plcb2;Gnai2;Gnai3;Itpr3;Prkca;Prkaca;Map2k1;Gnas;Gna13;Plcb1;Mapk3;Pld1;Mapk1;Adcy9;Itpr1;Prkcg;Plcb3;Prkcb;Bcl2;Adcy7;Mmp13;Araf;Gata3;Gnaq;Arrb2;Braf;Rhoa
31	mmu05416	Viral myocarditis	KEGG PATHWAY	31/ 593	81/ 15572	0.382716049	1.81E-23	4.93E-23	Human Diseases	Cardiovascular disease	ENSMUSG00000067235|ENSMUSG00000067212|ENSMUSG00000060586|ENSMUSG00000056116|ENSMUSG00000017652|ENSMUSG00000018012|ENSMUSG00000037405|ENSMUSG00000026029|ENSMUSG00000037548|ENSMUSG00000024334|ENSMUSG00000026399|ENSMUSG00000079547|ENSMUSG00000075122|ENSMUSG00000061232|ENSMUSG00000022901|ENSMUSG00000062825|ENSMUSG00000073409|ENSMUSG00000031628|ENSMUSG00000073421|ENSMUSG00000073411|ENSMUSG00000037649|…	H2-Q10;H2-T23;H2-Eb1;H2-T22;Cd40;Rac3;Icam1;Casp8;H2-DMb2;H2-Oa;Cd55;H2-DMb1;Cd80;H2-K1;Cd86;Actg1;H2-Q6;Casp3;H2-Ab1;H2-D1;H2-DMa;Itgal;Itgb2;Rac2;Cd28;H2-Q4;H2-Aa;H2-Ob;H2-M3;H2-T24;H2-Q7
38	mmu04726	Serotonergic synapse	KEGG PATHWAY	38/ 593	131/ 15572	0.290076336	1.88E-23	5.04E-23	Organismal Systems	Nervous system	ENSMUSG00000032766|ENSMUSG00000032487|ENSMUSG00000047250|ENSMUSG00000057614|ENSMUSG00000068523|ENSMUSG00000071658|ENSMUSG00000030287|ENSMUSG00000040061|ENSMUSG00000032562|ENSMUSG00000000001|ENSMUSG00000042644|ENSMUSG00000050965|ENSMUSG00000005469|ENSMUSG00000004936|ENSMUSG00000027523|ENSMUSG00000051177|ENSMUSG00000048240|ENSMUSG00000056220|ENSMUSG00000063065|ENSMUSG00000063358|ENSMUSG00000030102|…	Gng11;Ptgs2;Ptgs1;Gnai1;Gng5;Gng3;Itpr2;Plcb2;Gnai2;Gnai3;Itpr3;Prkca;Prkaca;Map2k1;Gnas;Plcb1;Gng7;Pla2g4a;Mapk3;Mapk1;Itpr1;Gnb5;Prkcg;Gng12;Casp3;Plcb3;Gnb1;Pla2g4b;Nras;Alox5;Hras;Gngt2;Araf;Rapgef3;Gnaq;Gng2;Braf;Prkcb
24	mmu04672	Intestinal immune network for IgA production	KEGG PATHWAY	24/ 593	43/ 15572	0.558139535	2.23E-23	5.92E-23	Organismal Systems	Immune system	ENSMUSG00000030339|ENSMUSG00000000732|ENSMUSG00000060586|ENSMUSG00000045382|ENSMUSG00000068105|ENSMUSG00000017652|ENSMUSG00000001281|ENSMUSG00000010142|ENSMUSG00000031712|ENSMUSG00000002603|ENSMUSG00000024334|ENSMUSG00000079547|ENSMUSG00000023206|ENSMUSG00000075122|ENSMUSG00000022901|ENSMUSG00000031497|ENSMUSG00000073421|ENSMUSG00000037649|ENSMUSG00000026012|ENSMUSG00000036594|ENSMUSG00000020941|…	Ltbr;Icosl;H2-Eb1;Cxcr4;Tnfrsf13c;Cd40;Itgb7;Tnfrsf13b;Il15;Tgfb1;H2-Oa;H2-DMb1;Il15ra;Cd80;Cd86;Tnfsf13b;H2-Ab1;H2-DMa;Cd28;H2-Aa;Map3k14;H2-DMb2;Ccl28;H2-Ob
28	mmu04720	Long-term potentiation	KEGG PATHWAY	28/ 593	66/ 15572	0.424242424	8.56E-23	2.22E-22	Organismal Systems	Nervous system	ENSMUSG00000020431|ENSMUSG00000019370|ENSMUSG00000036438|ENSMUSG00000052681|ENSMUSG00000030287|ENSMUSG00000040061|ENSMUSG00000001175|ENSMUSG00000042644|ENSMUSG00000050965|ENSMUSG00000005469|ENSMUSG00000004936|ENSMUSG00000033953|ENSMUSG00000051177|ENSMUSG00000063065|ENSMUSG00000063130|ENSMUSG00000063358|ENSMUSG00000030102|ENSMUSG00000078816|ENSMUSG00000024960|ENSMUSG00000027852|ENSMUSG00000022469|…	Adcy1;Calm3;Calm2;Rap1b;Itpr2;Plcb2;Calm1;Itpr3;Prkca;Prkaca;Map2k1;Ppp3r1;Plcb1;Mapk3;Calml3;Mapk1;Itpr1;Prkcg;Plcb3;Nras;Rapgef3;Ppp3ca;Araf;Hras;Gnaq;Braf;Prkcb;Ppp3cb
42	mmu05034	Alcoholism	KEGG PATHWAY	42/ 593	170/ 15572	0.247058824	8.49E-23	2.23E-22	Human Diseases	Substance dependence	ENSMUSG00000032766|ENSMUSG00000047246|ENSMUSG00000019370|ENSMUSG00000078851|ENSMUSG00000020086|ENSMUSG00000020312|ENSMUSG00000036438|ENSMUSG00000057614|ENSMUSG00000068523|ENSMUSG00000022475|ENSMUSG00000071658|ENSMUSG00000032562|ENSMUSG00000000001|ENSMUSG00000001175|ENSMUSG00000034245|ENSMUSG00000005469|ENSMUSG00000004698|ENSMUSG00000004936|ENSMUSG00000027523|ENSMUSG00000069303|ENSMUSG00000069306|…	Gng11;H2bc6;Calm3;H2ac25;Macroh2a2;Shc2;Calm2;Gnai1;Gng5;Hdac7;Gng3;Gnai2;Gnai3;Calm1;Hdac11;Prkaca;Hdac9;Map2k1;Gnas;H2bc24;H4c17;H2bc23;Gng7;Mapk3;H4c8;Calml3;Mapk1;H3f3b;Gnb5;Gng12;Gnb1;Gng2;Nras;Hras;Gngt2;Araf;H2az1;Shc1;H2ac7;Braf;Shc4;H2bc27
26	mmu05330	Allograft rejection	KEGG PATHWAY	26/ 593	55/ 15572	0.472727273	9.27E-23	2.38E-22	Human Diseases	Immune disease	ENSMUSG00000067235|ENSMUSG00000067212|ENSMUSG00000060586|ENSMUSG00000056116|ENSMUSG00000017652|ENSMUSG00000000817|ENSMUSG00000037548|ENSMUSG00000053835|ENSMUSG00000079547|ENSMUSG00000024401|ENSMUSG00000075122|ENSMUSG00000061232|ENSMUSG00000022901|ENSMUSG00000015437|ENSMUSG00000073409|ENSMUSG00000073421|ENSMUSG00000073411|ENSMUSG00000037649|ENSMUSG00000026012|ENSMUSG00000035929|ENSMUSG00000036594|…	H2-Q10;H2-T23;H2-Eb1;H2-T22;Cd40;Fasl;H2-DMb2;H2-T24;H2-DMb1;Tnf;Cd80;H2-K1;Cd86;Gzmb;H2-Q6;H2-Ab1;H2-D1;H2-DMa;Cd28;H2-Q4;H2-Aa;H2-Ob;Fas;H2-M3;H2-Oa;H2-Q7
31	mmu05323	Rheumatoid arthritis	KEGG PATHWAY	31/ 593	86/ 15572	0.360465116	1.52E-22	3.86E-22	Human Diseases	Immune disease	ENSMUSG00000021477|ENSMUSG00000060586|ENSMUSG00000031712|ENSMUSG00000037405|ENSMUSG00000043613|ENSMUSG00000024334|ENSMUSG00000079547|ENSMUSG00000024401|ENSMUSG00000075122|ENSMUSG00000039005|ENSMUSG00000022901|ENSMUSG00000039217|ENSMUSG00000031497|ENSMUSG00000035352|ENSMUSG00000027399|ENSMUSG00000027398|ENSMUSG00000073421|ENSMUSG00000029371|ENSMUSG00000035042|ENSMUSG00000000982|ENSMUSG00000037649|…	Ctsl;H2-Eb1;Il15;Icam1;Mmp3;H2-Oa;H2-DMb1;Tnf;Cd80;Tlr4;Cd86;Il18;Tnfsf13b;Ccl12;Il1a;Il1b;H2-Ab1;Cxcl5;Ccl5;Ccl3;H2-DMa;Itgal;H2-DMb2;Itgb2;Csf1;Tlr2;Cd28;H2-Aa;Ccl2;Tgfb1;H2-Ob
27	mmu04940	Type I diabetes mellitus	KEGG PATHWAY	27/ 593	62/ 15572	0.435483871	2.14E-22	5.39E-22	Human Diseases	Endocrine and metabolic disease	ENSMUSG00000067235|ENSMUSG00000067212|ENSMUSG00000060586|ENSMUSG00000056116|ENSMUSG00000000817|ENSMUSG00000037548|ENSMUSG00000053835|ENSMUSG00000079547|ENSMUSG00000024401|ENSMUSG00000075122|ENSMUSG00000061232|ENSMUSG00000022901|ENSMUSG00000015437|ENSMUSG00000073409|ENSMUSG00000027399|ENSMUSG00000027398|ENSMUSG00000073421|ENSMUSG00000073411|ENSMUSG00000037649|ENSMUSG00000026012|ENSMUSG00000035929|…	H2-Q10;H2-T23;H2-Eb1;H2-T22;Fasl;H2-DMb2;H2-T24;H2-DMb1;Tnf;Cd80;H2-K1;Cd86;Gzmb;H2-Q6;Il1a;Il1b;H2-Ab1;H2-D1;H2-DMa;Cd28;H2-Q4;H2-Aa;H2-Ob;Fas;H2-M3;H2-Oa;H2-Q7
29	mmu05220	Chronic myeloid leukemia	KEGG PATHWAY	29/ 593	75/ 15572	0.386666667	3.50E-22	8.70E-22	Human Diseases	Cancer: specific types	ENSMUSG00000019699|ENSMUSG00000004043|ENSMUSG00000004508|ENSMUSG00000024927|ENSMUSG00000031537|ENSMUSG00000020919|ENSMUSG00000041417|ENSMUSG00000007613|ENSMUSG00000002603|ENSMUSG00000032440|ENSMUSG00000022952|ENSMUSG00000004936|ENSMUSG00000001729|ENSMUSG00000042626|ENSMUSG00000063065|ENSMUSG00000028698|ENSMUSG00000031834|ENSMUSG00000063358|ENSMUSG00000021025|ENSMUSG00000039936|ENSMUSG00000025199|…	Akt3;Stat5a;Gab2;Rela;Ikbkb;Stat5b;Pik3r1;Tgfbr1;Tgfb1;Tgfbr2;Runx1;Map2k1;Akt1;Shc1;Mapk3;Pik3r3;Pik3r2;Mapk1;Nfkbia;Pik3cd;Chuk;Nras;Hras;Nfkb1;Araf;Shc2;Bcl2l1;Braf;Shc4
29	mmu05100	Bacterial invasion of epithelial cells	KEGG PATHWAY	29/ 593	76/ 15572	0.381578947	5.45E-22	1.34E-21	Human Diseases	Infectious disease: bacterial	ENSMUSG00000006304|ENSMUSG00000058325|ENSMUSG00000029622|ENSMUSG00000028868|ENSMUSG00000033335|ENSMUSG00000041417|ENSMUSG00000079426|ENSMUSG00000021823|ENSMUSG00000020152|ENSMUSG00000025809|ENSMUSG00000042626|ENSMUSG00000026755|ENSMUSG00000063063|ENSMUSG00000028698|ENSMUSG00000000555|ENSMUSG00000029465|ENSMUSG00000037815|ENSMUSG00000029528|ENSMUSG00000029621|ENSMUSG00000062825|ENSMUSG00000039936|…	Arpc2;Dock1;Arpc1b;Wasf2;Dnm2;Pik3r1;Arpc4;Vcl;Actr2;Itgb1;Shc1;Arpc5l;Ctnna2;Pik3r3;Itga5;Arpc3;Ctnna1;Pxn;Arpc1a;Actg1;Pik3cd;Arpc5;Actr3b;Wasf1;Actr3;Shc2;Pik3r2;Rhoa;Shc4
29	mmu05212	Pancreatic cancer	KEGG PATHWAY	29/ 593	76/ 15572	0.381578947	5.45E-22	1.34E-21	Human Diseases	Cancer: specific types	ENSMUSG00000019699|ENSMUSG00000020366|ENSMUSG00000063065|ENSMUSG00000024830|ENSMUSG00000020828|ENSMUSG00000018012|ENSMUSG00000024927|ENSMUSG00000031537|ENSMUSG00000041417|ENSMUSG00000007613|ENSMUSG00000002603|ENSMUSG00000032440|ENSMUSG00000026104|ENSMUSG00000004936|ENSMUSG00000001729|ENSMUSG00000046709|ENSMUSG00000028698|ENSMUSG00000007659|ENSMUSG00000027695|ENSMUSG00000063358|ENSMUSG00000039936|…	Akt3;Mapk9;Mapk3;Rps6kb2;Pld2;Rac3;Rela;Ikbkb;Pik3r1;Tgfbr1;Tgfb1;Tgfbr2;Stat1;Map2k1;Akt1;Mapk10;Pik3r3;Bcl2l1;Pld1;Mapk1;Pik3cd;Chuk;Rac2;Stat3;Nfkb1;Araf;Pik3r2;Mapk8;Braf
28	mmu05221	Acute myeloid leukemia	KEGG PATHWAY	28/ 593	70/ 15572	0.4	6.08E-22	1.47E-21	Human Diseases	Cancer: specific types	ENSMUSG00000019699|ENSMUSG00000004043|ENSMUSG00000042817|ENSMUSG00000024830|ENSMUSG00000005672|ENSMUSG00000024927|ENSMUSG00000031537|ENSMUSG00000020919|ENSMUSG00000041417|ENSMUSG00000024621|ENSMUSG00000015947|ENSMUSG00000022952|ENSMUSG00000004936|ENSMUSG00000001729|ENSMUSG00000063065|ENSMUSG00000028698|ENSMUSG00000030786|ENSMUSG00000063358|ENSMUSG00000039936|ENSMUSG00000025199|ENSMUSG00000027852|…	Akt3;Stat5a;Flt3;Rps6kb2;Kit;Rela;Ikbkb;Stat5b;Pik3r1;Csf1r;Fcgr1;Runx1;Map2k1;Akt1;Mapk3;Pik3r3;Itgam;Mapk1;Pik3cd;Chuk;Nras;Cd14;Hras;Stat3;Nfkb1;Araf;Pik3r2;Braf
28	mmu04622	RIG-I-like receptor signaling pathway	KEGG PATHWAY	28/ 593	70/ 15572	0.4	6.08E-22	1.47E-21	Organismal Systems	Immune system	ENSMUSG00000020366|ENSMUSG00000021754|ENSMUSG00000028163|ENSMUSG00000042349|ENSMUSG00000024927|ENSMUSG00000031537|ENSMUSG00000026029|ENSMUSG00000022610|ENSMUSG00000003184|ENSMUSG00000037523|ENSMUSG00000030595|ENSMUSG00000020115|ENSMUSG00000021025|ENSMUSG00000024401|ENSMUSG00000046709|ENSMUSG00000017830|ENSMUSG00000021408|ENSMUSG00000031077|ENSMUSG00000034855|ENSMUSG00000026896|ENSMUSG00000025199|…	Mapk9;Map3k1;Nfkb1;Ikbke;Rela;Ikbkb;Casp8;Mapk12;Irf3;Mavs;Nfkbib;Tbk1;Nfkbia;Tnf;Mapk10;Dhx58;Ripk1;Fadd;Cxcl10;Ifih1;Chuk;Sting1;Cyld;Isg15;Irf7;Trim25;Rigi;Mapk8
46	mmu04024	cAMP signaling pathway	KEGG PATHWAY	46/ 593	219/ 15572	0.210045662	1.06E-21	2.51E-21	Environmental Information Processing	Signal transduction	ENSMUSG00000019699|ENSMUSG00000020366|ENSMUSG00000024290|ENSMUSG00000020431|ENSMUSG00000019370|ENSMUSG00000046709|ENSMUSG00000021936|ENSMUSG00000020828|ENSMUSG00000052681|ENSMUSG00000036438|ENSMUSG00000018012|ENSMUSG00000034116|ENSMUSG00000024927|ENSMUSG00000022220|ENSMUSG00000041417|ENSMUSG00000032562|ENSMUSG00000000001|ENSMUSG00000001175|ENSMUSG00000033016|ENSMUSG00000048376|ENSMUSG00000049044|…	Akt3;Mapk9;Rock1;Adcy1;Calm3;Mapk10;Mapk8;Pld2;Rap1b;Calm2;Rac3;Vav1;Rela;Adcy4;Pik3r1;Gnai2;Gnai3;Calm1;Nfatc1;F2r;Rapgef4;Prkaca;Map2k1;Gnas;Gnai1;Mapk3;Calml3;Pld1;Mapk1;Adcy9;Vav2;Akt1;Orai1;Rras;Pak1;Adcy2;Rapgef3;Nfkb1;Adcy7;Nfkbia;Rac2;Pik3r2;Pik3cd;Pik3r3;Braf;Rhoa
28	mmu04971	Gastric acid secretion	KEGG PATHWAY	28/ 593	75/ 15572	0.373333333	5.72E-21	1.34E-20	Organismal Systems	Digestive system	ENSMUSG00000021536|ENSMUSG00000020431|ENSMUSG00000019370|ENSMUSG00000036438|ENSMUSG00000057614|ENSMUSG00000022220|ENSMUSG00000030287|ENSMUSG00000040061|ENSMUSG00000032562|ENSMUSG00000000001|ENSMUSG00000001175|ENSMUSG00000042644|ENSMUSG00000050965|ENSMUSG00000005469|ENSMUSG00000005580|ENSMUSG00000027523|ENSMUSG00000051177|ENSMUSG00000052397|ENSMUSG00000063130|ENSMUSG00000062825|ENSMUSG00000030102|…	Adcy2;Adcy1;Calm3;Calm2;Gnai1;Adcy4;Itpr2;Plcb2;Gnai2;Gnai3;Calm1;Itpr3;Prkca;Prkaca;Adcy9;Gnas;Plcb1;Ezr;Calml3;Actg1;Itpr1;Prkcg;Plcb3;Prkcb;Adcy7;Gnaq;Mylk3;Mylk2
27	mmu04917	Prolactin signaling pathway	KEGG PATHWAY	27/ 593	72/ 15572	0.375	2.52E-20	5.85E-20	Organismal Systems	Endocrine system	ENSMUSG00000019699|ENSMUSG00000020366|ENSMUSG00000063065|ENSMUSG00000018899|ENSMUSG00000024927|ENSMUSG00000020919|ENSMUSG00000041417|ENSMUSG00000022610|ENSMUSG00000026104|ENSMUSG00000004936|ENSMUSG00000001729|ENSMUSG00000042626|ENSMUSG00000022812|ENSMUSG00000046709|ENSMUSG00000028698|ENSMUSG00000063358|ENSMUSG00000024789|ENSMUSG00000025499|ENSMUSG00000039936|ENSMUSG00000027852|ENSMUSG00000004043|…	Akt3;Mapk9;Mapk3;Irf1;Rela;Stat5b;Pik3r1;Mapk12;Stat1;Map2k1;Akt1;Shc1;Gsk3b;Mapk10;Pik3r3;Mapk1;Jak2;Hras;Pik3cd;Nras;Stat5a;Stat3;Nfkb1;Shc2;Pik3r2;Mapk8;Shc4
33	mmu05150	Staphylococcus aureus infection	KEGG PATHWAY	33/ 593	118/ 15572	0.279661017	5.63E-20	1.29E-19	Human Diseases	Infectious disease: bacterial	ENSMUSG00000059498|ENSMUSG00000090231|ENSMUSG00000026656|ENSMUSG00000038521|ENSMUSG00000060586|ENSMUSG00000055172|ENSMUSG00000036887|ENSMUSG00000037405|ENSMUSG00000024371|ENSMUSG00000037548|ENSMUSG00000024334|ENSMUSG00000015947|ENSMUSG00000036896|ENSMUSG00000059089|ENSMUSG00000079547|ENSMUSG00000040552|ENSMUSG00000036905|ENSMUSG00000024164|ENSMUSG00000030786|ENSMUSG00000026580|ENSMUSG00000022887|…	Fcgr3;Cfb;Fcgr2b;C1s1;H2-Eb1;C1ra;C1qa;Icam1;C2;H2-DMb2;H2-Oa;Fcgr1;C1qc;Fcgr4;H2-DMb1;C3ar1;C1qb;C3;Itgam;Selp;Masp1;Hc;H2-Ab1;Selplg;C4a;H2-DMa;Itgal;Itgb2;C4b;H2-Aa;C5ar1;Cfh;H2-Ob
31	mmu05146	Amoebiasis	KEGG PATHWAY	31/ 593	104/ 15572	0.298076923	9.65E-20	2.20E-19	Human Diseases	Infectious disease: parasitic	ENSMUSG00000020431|ENSMUSG00000028698|ENSMUSG00000024927|ENSMUSG00000040061|ENSMUSG00000002603|ENSMUSG00000029661|ENSMUSG00000050965|ENSMUSG00000026043|ENSMUSG00000021823|ENSMUSG00000027523|ENSMUSG00000001506|ENSMUSG00000051177|ENSMUSG00000005469|ENSMUSG00000028076|ENSMUSG00000030786|ENSMUSG00000039936|ENSMUSG00000024401|ENSMUSG00000078816|ENSMUSG00000027398|ENSMUSG00000031628|ENSMUSG00000024960|…	Adcy1;Pik3r3;Rela;Plcb2;Tgfb1;Col1a2;Prkca;Col3a1;Vcl;Gnas;Col1a1;Plcb1;Prkaca;Cd1d1;Itgam;Pik3cd;Tnf;Prkcg;Il1b;Casp3;Plcb3;Pik3r1;Itgb2;Cd14;Tlr2;Nfkb1;Pik3r2;Gnaq;Tlr4;Prkcb;Il1r1
20	mmu05340	Primary immunodeficiency	KEGG PATHWAY	20/ 593	36/ 15572	0.555555556	1.24E-19	2.80E-19	Human Diseases	Immune disease	ENSMUSG00000032094|ENSMUSG00000049686|ENSMUSG00000031264|ENSMUSG00000024339|ENSMUSG00000061132|ENSMUSG00000026117|ENSMUSG00000053044|ENSMUSG00000036615|ENSMUSG00000023274|ENSMUSG00000031805|ENSMUSG00000037321|ENSMUSG00000053977|ENSMUSG00000003882|ENSMUSG00000032093|ENSMUSG00000068105|ENSMUSG00000017652|ENSMUSG00000026395|ENSMUSG00000010142|ENSMUSG00000031304|ENSMUSG00000022504	Cd3d;Orai1;Btk;Tap2;Blnk;Zap70;Cd8b1;Rfxap;Cd4;Jak3;Tap1;Cd8a;Il7r;Cd3e;Tnfrsf13c;Cd40;Ptprc;Tnfrsf13b;Il2rg;Ciita
27	mmu01521	EGFR tyrosine kinase inhibitor resistance	KEGG PATHWAY	27/ 593	76/ 15572	0.355263158	1.32E-19	2.95E-19	Human Diseases	Drug resistance: antineoplastic	ENSMUSG00000019699|ENSMUSG00000024830|ENSMUSG00000034330|ENSMUSG00000002413|ENSMUSG00000041417|ENSMUSG00000050965|ENSMUSG00000004936|ENSMUSG00000001729|ENSMUSG00000042626|ENSMUSG00000022812|ENSMUSG00000063065|ENSMUSG00000027947|ENSMUSG00000028698|ENSMUSG00000031834|ENSMUSG00000063358|ENSMUSG00000024789|ENSMUSG00000039936|ENSMUSG00000078816|ENSMUSG00000027852|ENSMUSG00000025499|ENSMUSG00000004040|…	Akt3;Rps6kb2;Plcg2;Braf;Pik3r1;Prkca;Map2k1;Akt1;Shc1;Gsk3b;Mapk3;Il6ra;Pik3r3;Pik3r2;Mapk1;Jak2;Pik3cd;Prkcg;Nras;Hras;Stat3;Araf;Shc2;Bcl2l1;Prkcb;Bcl2;Shc4
38	mmu04530	Tight junction	KEGG PATHWAY	38/ 593	166/ 15572	0.228915663	1.72E-19	3.81E-19	Cellular Processes	Cellular community - eukaryotes	ENSMUSG00000020366|ENSMUSG00000024290|ENSMUSG00000006304|ENSMUSG00000031165|ENSMUSG00000052397|ENSMUSG00000034868|ENSMUSG00000031990|ENSMUSG00000031207|ENSMUSG00000030403|ENSMUSG00000029053|ENSMUSG00000029622|ENSMUSG00000029621|ENSMUSG00000041378|ENSMUSG00000079426|ENSMUSG00000021754|ENSMUSG00000005469|ENSMUSG00000020152|ENSMUSG00000038235|ENSMUSG00000024048|ENSMUSG00000046709|ENSMUSG00000022952|…	Mapk9;Rock1;Arpc2;Was;Ezr;Myl12b;Jam3;Msn;Vasp;Prkcz;Arpc1b;Arpc1a;Cldn5;Arpc4;Map3k1;Prkaca;Actr2;F11r;Myl12a;Mapk10;Runx1;Cd1d1;Arpc3;Itgb1;Actg1;Cldn14;Prkce;Arpc5;Actr3b;Map2k7;Jam2;Prkci;Actr3;Cldn11;Cldn19;Mapk8;Arpc5l;Rhoa
38	mmu04630	JAK-STAT signaling pathway	KEGG PATHWAY	38/ 593	167/ 15572	0.22754491	2.15E-19	4.72E-19	Environmental Information Processing	Signal transduction	ENSMUSG00000019699|ENSMUSG00000020009|ENSMUSG00000004043|ENSMUSG00000021756|ENSMUSG00000059326|ENSMUSG00000068758|ENSMUSG00000031805|ENSMUSG00000031712|ENSMUSG00000031304|ENSMUSG00000020919|ENSMUSG00000041417|ENSMUSG00000004266|ENSMUSG00000068227|ENSMUSG00000022971|ENSMUSG00000026104|ENSMUSG00000023206|ENSMUSG00000032175|ENSMUSG00000062939|ENSMUSG00000027947|ENSMUSG00000028698|ENSMUSG00000006235|…	Akt3;Ifngr1;Stat5a;Il6st;Csf2ra;Il3ra;Jak3;Il15;Il2rg;Stat5b;Pik3r1;Ptpn6;Il2rb;Ifnar2;Stat1;Il15ra;Tyk2;Stat4;Il6ra;Pik3r3;Epor;Bcl2l1;Jak2;Pik3cd;Akt1;Il12rb2;Il21r;Irf9;Hras;Bcl2;Il4ra;Il7r;Stat2;Ifnar1;Pik3r2;Csf3r;Stat3;Stat6
28	mmu04540	Gap junction	KEGG PATHWAY	28/ 593	85/ 15572	0.329411765	2.90E-19	6.30E-19	Cellular Processes	Cellular community - eukaryotes	ENSMUSG00000021536|ENSMUSG00000033910|ENSMUSG00000020431|ENSMUSG00000052920|ENSMUSG00000028005|ENSMUSG00000057614|ENSMUSG00000022220|ENSMUSG00000030287|ENSMUSG00000040061|ENSMUSG00000032562|ENSMUSG00000000001|ENSMUSG00000042644|ENSMUSG00000050965|ENSMUSG00000005469|ENSMUSG00000005580|ENSMUSG00000027523|ENSMUSG00000051177|ENSMUSG00000063065|ENSMUSG00000063358|ENSMUSG00000004936|ENSMUSG00000030102|…	Adcy2;Gucy1a1;Adcy1;Prkg1;Gucy1b1;Gnai1;Adcy4;Itpr2;Plcb2;Gnai2;Gnai3;Itpr3;Prkca;Prkaca;Adcy9;Gnas;Plcb1;Mapk3;Mapk1;Map2k1;Itpr1;Prkcg;Plcb3;Nras;Hras;Adcy7;Gnaq;Prkcb
47	mmu04144	Endocytosis	KEGG PATHWAY	47/ 593	261/ 15572	0.180076628	3.09E-19	6.66E-19	Cellular Processes	Transport and catabolism	ENSMUSG00000067235|ENSMUSG00000073411|ENSMUSG00000006304|ENSMUSG00000035929|ENSMUSG00000067212|ENSMUSG00000056367|ENSMUSG00000052783|ENSMUSG00000020828|ENSMUSG00000045382|ENSMUSG00000024858|ENSMUSG00000031304|ENSMUSG00000029053|ENSMUSG00000029622|ENSMUSG00000029621|ENSMUSG00000033335|ENSMUSG00000052632|ENSMUSG00000090877|ENSMUSG00000053835|ENSMUSG00000032440|ENSMUSG00000068227|ENSMUSG00000021314|…	H2-Q10;H2-D1;Arpc2;H2-Q4;H2-T23;Actr3b;Grk4;Pld2;Cxcr4;Grk2;Il2rg;Prkcz;Arpc1b;Arpc1a;Dnm2;Asap2;Hspa1b;H2-T24;Tgfbr2;Il2rb;Amph;Actr2;H2-K1;Arpc5l;Arpc3;Pld1;Asap3;H2-Q6;Arpc5;Grk3;Pip5k1b;Cblb;Hspa1a;Grk6;Arpc4;Pip5k1a;H2-T22;Hras;Actr3;Ccr5;Tgfbr1;Prkci;H2-M3;Arrb2;Rhoa;H2-Q7;Tfrc
35	mmu04723	Retrograde endocannabinoid signaling	KEGG PATHWAY	35/ 593	144/ 15572	0.243055556	6.06E-19	1.29E-18	Organismal Systems	Nervous system	ENSMUSG00000032766|ENSMUSG00000020366|ENSMUSG00000021536|ENSMUSG00000032487|ENSMUSG00000063065|ENSMUSG00000057614|ENSMUSG00000068523|ENSMUSG00000050965|ENSMUSG00000022220|ENSMUSG00000071658|ENSMUSG00000030287|ENSMUSG00000040061|ENSMUSG00000032562|ENSMUSG00000022610|ENSMUSG00000000001|ENSMUSG00000042644|ENSMUSG00000020431|ENSMUSG00000005469|ENSMUSG00000005580|ENSMUSG00000051177|ENSMUSG00000048240|…	Gng11;Mapk9;Adcy2;Ptgs2;Mapk3;Gnai1;Gng5;Prkca;Adcy4;Gng3;Itpr2;Plcb2;Gnai2;Mapk12;Gnai3;Itpr3;Adcy1;Prkaca;Adcy9;Plcb1;Gng7;Mapk10;Mapk1;Itpr1;Gnb5;Prkcg;Gng12;Plcb3;Gnb1;Gngt2;Adcy7;Mapk8;Gnaq;Gng2;Prkcb
24	mmu05134	Legionellosis	KEGG PATHWAY	24/ 593	61/ 15572	0.393442623	8.69E-19	1.84E-18	Human Diseases	Infectious disease: bacterial	ENSMUSG00000030793|ENSMUSG00000016481|ENSMUSG00000024927|ENSMUSG00000026029|ENSMUSG00000032508|ENSMUSG00000090877|ENSMUSG00000030786|ENSMUSG00000025225|ENSMUSG00000071203|ENSMUSG00000021025|ENSMUSG00000024401|ENSMUSG00000039005|ENSMUSG00000024164|ENSMUSG00000039217|ENSMUSG00000027398|ENSMUSG00000031628|ENSMUSG00000091971|ENSMUSG00000078942|ENSMUSG00000025888|ENSMUSG00000078945|ENSMUSG00000000290|…	Pycard;Cr1l;Rela;Casp8;Myd88;Hspa1b;Itgam;Nfkb2;Naip5;Nfkbia;Tnf;Tlr4;C3;Il18;Il1b;Casp3;Hspa1a;Naip6;Casp1;Naip2;Itgb2;Cd14;Tlr2;Nfkb1
25	mmu05320	Autoimmune thyroid disease	KEGG PATHWAY	25/ 593	71/ 15572	0.352112676	3.87E-18	8.11E-18	Human Diseases	Immune disease	ENSMUSG00000067235|ENSMUSG00000067212|ENSMUSG00000060586|ENSMUSG00000056116|ENSMUSG00000017652|ENSMUSG00000000817|ENSMUSG00000037548|ENSMUSG00000024334|ENSMUSG00000079547|ENSMUSG00000075122|ENSMUSG00000061232|ENSMUSG00000022901|ENSMUSG00000015437|ENSMUSG00000073409|ENSMUSG00000073421|ENSMUSG00000073411|ENSMUSG00000037649|ENSMUSG00000026012|ENSMUSG00000035929|ENSMUSG00000036594|ENSMUSG00000041538|…	H2-Q10;H2-T23;H2-Eb1;H2-T22;Cd40;Fasl;H2-DMb2;H2-Oa;H2-DMb1;Cd80;H2-K1;Cd86;Gzmb;H2-Q6;H2-Ab1;H2-D1;H2-DMa;Cd28;H2-Q4;H2-Aa;H2-Ob;Fas;H2-M3;H2-T24;H2-Q7
29	mmu04916	Melanogenesis	KEGG PATHWAY	29/ 593	101/ 15572	0.287128713	4.71E-18	9.79E-18	Organismal Systems	Endocrine system	ENSMUSG00000021536|ENSMUSG00000020431|ENSMUSG00000019370|ENSMUSG00000036438|ENSMUSG00000005672|ENSMUSG00000057614|ENSMUSG00000022220|ENSMUSG00000040061|ENSMUSG00000032562|ENSMUSG00000000001|ENSMUSG00000001175|ENSMUSG00000050965|ENSMUSG00000019966|ENSMUSG00000005469|ENSMUSG00000004936|ENSMUSG00000027523|ENSMUSG00000051177|ENSMUSG00000063065|ENSMUSG00000063130|ENSMUSG00000063358|ENSMUSG00000005580|…	Adcy2;Adcy1;Calm3;Calm2;Kit;Gnai1;Adcy4;Plcb2;Gnai2;Gnai3;Calm1;Prkca;Kitl;Prkaca;Map2k1;Gnas;Plcb1;Mapk3;Calml3;Mapk1;Adcy9;Prkcg;Plcb3;Nras;Hras;Adcy7;Gnaq;Gsk3b;Prkcb
40	mmu05207	Chemical carcinogenesis - receptor activation	KEGG PATHWAY	40/ 593	208/ 15572	0.192307692	1.40E-17	2.88E-17	Human Diseases	Cancer: overview	ENSMUSG00000019699|ENSMUSG00000004043|ENSMUSG00000021536|ENSMUSG00000020431|ENSMUSG00000019256|ENSMUSG00000024830|ENSMUSG00000039656|ENSMUSG00000023944|ENSMUSG00000057614|ENSMUSG00000024927|ENSMUSG00000022220|ENSMUSG00000020919|ENSMUSG00000041417|ENSMUSG00000032562|ENSMUSG00000000001|ENSMUSG00000042349|ENSMUSG00000050965|ENSMUSG00000020048|ENSMUSG00000005469|ENSMUSG00000004936|ENSMUSG00000001729|…	Akt3;Stat5a;Adcy2;Adcy1;Ahr;Rps6kb2;Rxrb;Hsp90ab1;Gnai1;Rela;Adcy4;Stat5b;Pik3r1;Gnai2;Gnai3;Ikbke;Prkca;Hsp90b1;Prkaca;Map2k1;Akt1;Mapk3;Pik3r3;Mapk1;Adcy9;Jak2;Pik3cd;Gnas;Prkcg;Notch2;Nras;Hras;Bcl2;Nfkb1;Adcy7;Pik3r2;Dll1;Arrb2;Prkcb;Stat3
27	mmu05032	Morphine addiction	KEGG PATHWAY	27/ 593	91/ 15572	0.296703297	2.66E-17	5.43E-17	Human Diseases	Substance dependence	ENSMUSG00000032766|ENSMUSG00000021536|ENSMUSG00000020431|ENSMUSG00000042249|ENSMUSG00000052783|ENSMUSG00000057614|ENSMUSG00000068523|ENSMUSG00000022220|ENSMUSG00000071658|ENSMUSG00000032562|ENSMUSG00000000001|ENSMUSG00000050965|ENSMUSG00000005469|ENSMUSG00000005580|ENSMUSG00000027523|ENSMUSG00000048240|ENSMUSG00000032192|ENSMUSG00000074886|ENSMUSG00000078816|ENSMUSG00000036402|ENSMUSG00000029064|…	Gng11;Adcy2;Adcy1;Grk3;Grk4;Gnai1;Gng5;Adcy4;Gng3;Gnai2;Gnai3;Prkca;Prkaca;Adcy9;Gnas;Gng7;Gnb5;Grk6;Prkcg;Gng12;Gnb1;Arrb2;Gngt2;Adcy7;Grk2;Gng2;Prkcb
32	mmu04910	Insulin signaling pathway	KEGG PATHWAY	32/ 593	136/ 15572	0.235294118	5.56E-17	1.13E-16	Organismal Systems	Endocrine system	ENSMUSG00000019699|ENSMUSG00000020366|ENSMUSG00000019370|ENSMUSG00000063065|ENSMUSG00000024830|ENSMUSG00000020312|ENSMUSG00000036438|ENSMUSG00000029053|ENSMUSG00000031537|ENSMUSG00000041417|ENSMUSG00000001175|ENSMUSG00000005469|ENSMUSG00000004936|ENSMUSG00000001729|ENSMUSG00000042626|ENSMUSG00000025499|ENSMUSG00000046709|ENSMUSG00000063130|ENSMUSG00000063358|ENSMUSG00000024122|ENSMUSG00000039936|…	Akt3;Mapk9;Calm3;Mapk3;Rps6kb2;Shc2;Calm2;Prkcz;Ikbkb;Pik3r1;Calm1;Prkaca;Map2k1;Akt1;Shc1;Hras;Mapk10;Calml3;Mapk1;Pdpk1;Pik3cd;Cblb;Nras;Prkci;Araf;Inppl1;Pik3r2;Mapk8;Pik3r3;Gsk3b;Braf;Shc4
23	mmu04929	GnRH secretion	KEGG PATHWAY	23/ 593	65/ 15572	0.353846154	7.58E-17	1.52E-16	Organismal Systems	Endocrine system	ENSMUSG00000019699|ENSMUSG00000029304|ENSMUSG00000030287|ENSMUSG00000040061|ENSMUSG00000042644|ENSMUSG00000050965|ENSMUSG00000004936|ENSMUSG00000001729|ENSMUSG00000051177|ENSMUSG00000063065|ENSMUSG00000028698|ENSMUSG00000063358|ENSMUSG00000030102|ENSMUSG00000039936|ENSMUSG00000078816|ENSMUSG00000024960|ENSMUSG00000041417|ENSMUSG00000027852|ENSMUSG00000025499|ENSMUSG00000031834|ENSMUSG00000024639|…	Akt3;Spp1;Itpr2;Plcb2;Itpr3;Prkca;Map2k1;Akt1;Plcb1;Mapk3;Pik3r3;Mapk1;Itpr1;Pik3cd;Prkcg;Plcb3;Pik3r1;Nras;Hras;Pik3r2;Gnaq;Arrb2;Prkcb
24	mmu05214	Glioma	KEGG PATHWAY	24/ 593	72/ 15572	0.333333333	7.85E-17	1.56E-16	Human Diseases	Cancer: specific types	ENSMUSG00000019699|ENSMUSG00000019370|ENSMUSG00000036438|ENSMUSG00000063130|ENSMUSG00000041417|ENSMUSG00000001175|ENSMUSG00000050965|ENSMUSG00000004936|ENSMUSG00000001729|ENSMUSG00000042626|ENSMUSG00000063065|ENSMUSG00000028698|ENSMUSG00000034330|ENSMUSG00000063358|ENSMUSG00000039936|ENSMUSG00000078816|ENSMUSG00000027852|ENSMUSG00000025499|ENSMUSG00000001127|ENSMUSG00000020312|ENSMUSG00000031834|…	Akt3;Calm3;Calm2;Calml3;Pik3r1;Calm1;Prkca;Map2k1;Akt1;Shc1;Mapk3;Pik3r3;Plcg2;Mapk1;Pik3cd;Prkcg;Nras;Hras;Araf;Shc2;Pik3r2;Braf;Prkcb;Shc4
18	mmu05143	African trypanosomiasis	KEGG PATHWAY	18/ 593	36/ 15572	0.5	1.05E-16	2.08E-16	Human Diseases	Infectious disease: parasitic	ENSMUSG00000027962|ENSMUSG00000037405|ENSMUSG00000000817|ENSMUSG00000032508|ENSMUSG00000039217|ENSMUSG00000040061|ENSMUSG00000060459|ENSMUSG00000050965|ENSMUSG00000024778|ENSMUSG00000027398|ENSMUSG00000078816|ENSMUSG00000024401|ENSMUSG00000045322|ENSMUSG00000024960|ENSMUSG00000052889|ENSMUSG00000024639|ENSMUSG00000022875|ENSMUSG00000051177	Vcam1;Icam1;Fasl;Myd88;Il18;Plcb2;Kng2;Prkca;Fas;Il1b;Prkcg;Tnf;Tlr9;Plcb3;Prkcb;Gnaq;Kng1;Plcb1
26	mmu05210	Colorectal cancer	KEGG PATHWAY	26/ 593	89/ 15572	0.292134831	1.59E-16	3.12E-16	Human Diseases	Cancer: specific types	ENSMUSG00000019699|ENSMUSG00000020366|ENSMUSG00000063065|ENSMUSG00000024830|ENSMUSG00000018012|ENSMUSG00000041417|ENSMUSG00000001127|ENSMUSG00000002603|ENSMUSG00000032440|ENSMUSG00000004936|ENSMUSG00000001729|ENSMUSG00000022812|ENSMUSG00000046709|ENSMUSG00000028698|ENSMUSG00000063358|ENSMUSG00000039936|ENSMUSG00000031628|ENSMUSG00000027852|ENSMUSG00000033220|ENSMUSG00000025499|ENSMUSG00000057329|…	Akt3;Mapk9;Mapk3;Rps6kb2;Rac3;Pik3r1;Araf;Tgfb1;Tgfbr2;Map2k1;Akt1;Gsk3b;Mapk10;Pik3r3;Mapk1;Pik3cd;Casp3;Nras;Rac2;Hras;Bcl2;Tgfbr1;Pik3r2;Mapk8;Braf;Rhoa
34	mmu05206	MicroRNAs in cancer	KEGG PATHWAY	34/ 593	160/ 15572	0.2125	1.65E-16	3.22E-16	Human Diseases	Cancer: overview	ENSMUSG00000026923|ENSMUSG00000024290|ENSMUSG00000032487|ENSMUSG00000063065|ENSMUSG00000052397|ENSMUSG00000031537|ENSMUSG00000041417|ENSMUSG00000030602|ENSMUSG00000050965|ENSMUSG00000021822|ENSMUSG00000004936|ENSMUSG00000042626|ENSMUSG00000069662|ENSMUSG00000005087|ENSMUSG00000028698|ENSMUSG00000000555|ENSMUSG00000031834|ENSMUSG00000063358|ENSMUSG00000045038|ENSMUSG00000078816|ENSMUSG00000031628|…	Notch1;Rock1;Ptgs2;Mapk3;Ezr;Ikbkb;Pik3r1;Pak4;Prkca;Plau;Map2k1;Shc1;Marcks;Cd44;Pik3r3;Itga5;Pik3r2;Mapk1;Prkce;Prkcg;Casp3;Itgb3;Notch2;Nras;Hras;Bcl2;Nfkb1;Rhoa;Plcg2;Pik3cd;Notch3;Prkcb;Stat3;Shc4
21	mmu05144	Malaria	KEGG PATHWAY	21/ 593	54/ 15572	0.388888889	1.78E-16	3.42E-16	Human Diseases	Infectious disease: parasitic	ENSMUSG00000027962|ENSMUSG00000037405|ENSMUSG00000027398|ENSMUSG00000045322|ENSMUSG00000032508|ENSMUSG00000020717|ENSMUSG00000039217|ENSMUSG00000002603|ENSMUSG00000027995|ENSMUSG00000000290|ENSMUSG00000051839|ENSMUSG00000030149|ENSMUSG00000026580|ENSMUSG00000016481|ENSMUSG00000035385|ENSMUSG00000024401|ENSMUSG00000035352|ENSMUSG00000017652|ENSMUSG00000030830|ENSMUSG00000037706|ENSMUSG00000039005	Vcam1;Icam1;Il1b;Tlr9;Myd88;Pecam1;Il18;Tgfb1;Tlr2;Itgb2;Gypa;Klrk1;Selp;Cr1l;Ccl2;Tnf;Ccl12;Cd40;Itgal;Cd81;Tlr4
25	mmu04970	Salivary secretion	KEGG PATHWAY	25/ 593	83/ 15572	0.301204819	2.73E-16	5.23E-16	Organismal Systems	Digestive system	ENSMUSG00000021536|ENSMUSG00000033910|ENSMUSG00000020431|ENSMUSG00000019370|ENSMUSG00000052920|ENSMUSG00000028005|ENSMUSG00000036438|ENSMUSG00000022220|ENSMUSG00000030287|ENSMUSG00000040061|ENSMUSG00000001175|ENSMUSG00000042644|ENSMUSG00000050965|ENSMUSG00000005469|ENSMUSG00000005580|ENSMUSG00000027523|ENSMUSG00000051177|ENSMUSG00000063130|ENSMUSG00000030102|ENSMUSG00000029084|ENSMUSG00000078816|…	Adcy2;Gucy1a1;Adcy1;Calm3;Prkg1;Gucy1b1;Calm2;Adcy4;Itpr2;Plcb2;Calm1;Itpr3;Prkca;Prkaca;Adcy9;Gnas;Plcb1;Calml3;Itpr1;Cd38;Prkcg;Plcb3;Adcy7;Gnaq;Prkcb
29	mmu04919	Thyroid hormone signaling pathway	KEGG PATHWAY	29/ 593	120/ 15572	0.241666667	7.68E-16	1.46E-15	Organismal Systems	Endocrine system	ENSMUSG00000019699|ENSMUSG00000026923|ENSMUSG00000039656|ENSMUSG00000034330|ENSMUSG00000041417|ENSMUSG00000050965|ENSMUSG00000005469|ENSMUSG00000021109|ENSMUSG00000004936|ENSMUSG00000001729|ENSMUSG00000020689|ENSMUSG00000022812|ENSMUSG00000063065|ENSMUSG00000028698|ENSMUSG00000026104|ENSMUSG00000024122|ENSMUSG00000063358|ENSMUSG00000062825|ENSMUSG00000039936|ENSMUSG00000078816|ENSMUSG00000024960|…	Akt3;Notch1;Rxrb;Plcg2;Pik3r1;Prkca;Prkaca;Hif1a;Map2k1;Akt1;Itgb3;Gsk3b;Mapk3;Pik3r3;Stat1;Pdpk1;Mapk1;Actg1;Pik3cd;Prkcg;Plcb3;Plcb2;Notch2;Nras;Hras;Pik3r2;Notch3;Plcb1;Prkcb
23	mmu05223	Non-small cell lung cancer	KEGG PATHWAY	23/ 593	72/ 15572	0.319444444	1.01E-15	1.90E-15	Human Diseases	Cancer: specific types	ENSMUSG00000019699|ENSMUSG00000031834|ENSMUSG00000039656|ENSMUSG00000020919|ENSMUSG00000041417|ENSMUSG00000031805|ENSMUSG00000050965|ENSMUSG00000004936|ENSMUSG00000001729|ENSMUSG00000063065|ENSMUSG00000028698|ENSMUSG00000034330|ENSMUSG00000063358|ENSMUSG00000024122|ENSMUSG00000039936|ENSMUSG00000078816|ENSMUSG00000027852|ENSMUSG00000025499|ENSMUSG00000004040|ENSMUSG00000001127|ENSMUSG00000004043|…	Akt3;Pik3r2;Rxrb;Stat5b;Pik3r1;Jak3;Prkca;Map2k1;Akt1;Mapk3;Pik3r3;Plcg2;Mapk1;Pdpk1;Pik3cd;Prkcg;Nras;Hras;Stat3;Araf;Stat5a;Braf;Prkcb
37	mmu05415	Diabetic cardiomyopathy	KEGG PATHWAY	37/ 593	203/ 15572	0.18226601	1.45E-15	2.71E-15	Human Diseases	Cardiovascular disease	ENSMUSG00000019699|ENSMUSG00000020366|ENSMUSG00000008892|ENSMUSG00000022812|ENSMUSG00000029053|ENSMUSG00000024927|ENSMUSG00000021948|ENSMUSG00000041417|ENSMUSG00000022610|ENSMUSG00000002603|ENSMUSG00000032440|ENSMUSG00000029661|ENSMUSG00000050965|ENSMUSG00000026043|ENSMUSG00000001729|ENSMUSG00000001506|ENSMUSG00000006519|ENSMUSG00000071715|ENSMUSG00000046709|ENSMUSG00000028698|ENSMUSG00000026480|…	Akt3;Mapk9;Vdac3;Gsk3b;Prkcz;Rela;Prkcd;Pik3r1;Mapk12;Tgfb1;Tgfbr2;Col1a2;Prkca;Col3a1;Akt1;Col1a1;Cyba;Ncf4;Mapk10;Pik3r3;Ncf2;Vdac1;Cybb;Mmp2;Pik3cd;Prkcg;Plcb3;Ager;Plcb2;Rac2;Nfkb1;Tgfbr1;Ncf1;Pik3r2;Mapk8;Plcb1;Prkcb
26	mmu05215	Prostate cancer	KEGG PATHWAY	26/ 593	97/ 15572	0.268041237	1.63E-15	3.01E-15	Human Diseases	Cancer: specific types	ENSMUSG00000019699|ENSMUSG00000023944|ENSMUSG00000024927|ENSMUSG00000031537|ENSMUSG00000041417|ENSMUSG00000043613|ENSMUSG00000031538|ENSMUSG00000020048|ENSMUSG00000021822|ENSMUSG00000021025|ENSMUSG00000001729|ENSMUSG00000022812|ENSMUSG00000063065|ENSMUSG00000028698|ENSMUSG00000063358|ENSMUSG00000024122|ENSMUSG00000004936|ENSMUSG00000039936|ENSMUSG00000025199|ENSMUSG00000027852|ENSMUSG00000025499|…	Akt3;Hsp90ab1;Rela;Ikbkb;Pik3r1;Mmp3;Plat;Hsp90b1;Plau;Nfkbia;Akt1;Gsk3b;Mapk3;Pik3r3;Mapk1;Pdpk1;Map2k1;Pik3cd;Chuk;Nras;Hras;Bcl2;Nfkb1;Araf;Pik3r2;Braf
42	mmu05020	Prion disease	KEGG PATHWAY	42/ 593	264/ 15572	0.159090909	2.60E-15	4.78E-15	Human Diseases	Neurodegenerative disease	ENSMUSG00000026923|ENSMUSG00000020366|ENSMUSG00000046709|ENSMUSG00000008892|ENSMUSG00000026864|ENSMUSG00000036887|ENSMUSG00000006519|ENSMUSG00000021948|ENSMUSG00000030287|ENSMUSG00000041417|ENSMUSG00000022610|ENSMUSG00000090877|ENSMUSG00000042644|ENSMUSG00000005469|ENSMUSG00000033953|ENSMUSG00000036905|ENSMUSG00000071715|ENSMUSG00000063065|ENSMUSG00000028698|ENSMUSG00000026480|ENSMUSG00000063358|…	Notch1;Mapk9;Mapk10;Vdac3;Hspa5;C1qa;Cyba;Prkcd;Itpr2;Pik3r1;Mapk12;Hspa1b;Itpr3;Prkaca;Ppp3r1;C1qb;Ncf4;Mapk3;Pik3r3;Ncf2;Mapk1;Vdac1;Cybb;Itpr1;Hc;Pik3cd;Tnf;Il1a;Il1b;Casp3;Hspa1a;C1qc;Ccl5;C6;Rac2;Casp12;Ppp3ca;Ncf1;Pik3r2;Mapk8;Gsk3b;Ppp3cb
23	mmu04924	Renin secretion	KEGG PATHWAY	23/ 593	75/ 15572	0.306666667	2.78E-15	5.07E-15	Organismal Systems	Endocrine system	ENSMUSG00000033910|ENSMUSG00000019370|ENSMUSG00000028005|ENSMUSG00000036438|ENSMUSG00000049686|ENSMUSG00000030287|ENSMUSG00000040061|ENSMUSG00000032562|ENSMUSG00000000001|ENSMUSG00000001175|ENSMUSG00000042644|ENSMUSG00000005469|ENSMUSG00000033953|ENSMUSG00000057614|ENSMUSG00000051177|ENSMUSG00000063130|ENSMUSG00000030102|ENSMUSG00000027523|ENSMUSG00000024960|ENSMUSG00000028161|ENSMUSG00000021939|…	Gucy1a1;Calm3;Gucy1b1;Calm2;Orai1;Itpr2;Plcb2;Gnai2;Gnai3;Calm1;Itpr3;Prkaca;Ppp3r1;Gnai1;Plcb1;Calml3;Itpr1;Gnas;Plcb3;Ppp3ca;Ctsb;Gnaq;Ppp3cb
51	mmu05010	Alzheimer disease	KEGG PATHWAY	51/ 593	379/ 15572	0.134564644	2.99E-15	5.42E-15	Human Diseases	Neurodegenerative disease	ENSMUSG00000019699|ENSMUSG00000020366|ENSMUSG00000032487|ENSMUSG00000028163|ENSMUSG00000019370|ENSMUSG00000063065|ENSMUSG00000008892|ENSMUSG00000002948|ENSMUSG00000036438|ENSMUSG00000028698|ENSMUSG00000024927|ENSMUSG00000031537|ENSMUSG00000027820|ENSMUSG00000030287|ENSMUSG00000040061|ENSMUSG00000001175|ENSMUSG00000033953|ENSMUSG00000042644|ENSMUSG00000026029|ENSMUSG00000004936|ENSMUSG00000024401|…	Akt3;Mapk9;Ptgs2;Nfkb1;Calm3;Mapk3;Vdac3;Map2k7;Calm2;Pik3r3;Rela;Ikbkb;Mme;Itpr2;Plcb2;Calm1;Ppp3r1;Itpr3;Casp8;Map2k1;Tnf;Plcb1;Mapk10;Calml3;Mapk1;Vdac1;Cybb;Fadd;Itpr1;Pik3cd;Akt1;Il1a;Il1b;Casp3;Plcb3;Ager;Pik3r1;Chuk;Nras;Csf1;Hras;Casp12;Ppp3ca;Araf;Fas;Pik3r2;Mapk8;Gnaq;Gsk3b;Braf;Ppp3cb
25	mmu04914	Progesterone-mediated oocyte maturation	KEGG PATHWAY	25/ 593	92/ 15572	0.27173913	4.03E-15	7.23E-15	Organismal Systems	Endocrine system	ENSMUSG00000019699|ENSMUSG00000020366|ENSMUSG00000021536|ENSMUSG00000020431|ENSMUSG00000046709|ENSMUSG00000023944|ENSMUSG00000057614|ENSMUSG00000022220|ENSMUSG00000041417|ENSMUSG00000032562|ENSMUSG00000022610|ENSMUSG00000000001|ENSMUSG00000005469|ENSMUSG00000004936|ENSMUSG00000001729|ENSMUSG00000063065|ENSMUSG00000028698|ENSMUSG00000063358|ENSMUSG00000005580|ENSMUSG00000039936|ENSMUSG00000031659|…	Akt3;Mapk9;Adcy2;Adcy1;Mapk10;Hsp90ab1;Gnai1;Adcy4;Pik3r1;Gnai2;Mapk12;Gnai3;Prkaca;Map2k1;Akt1;Mapk3;Pik3r3;Mapk1;Adcy9;Pik3cd;Adcy7;Araf;Pik3r2;Mapk8;Braf
30	mmu04140	Autophagy - animal	KEGG PATHWAY	30/ 593	138/ 15572	0.217391304	5.35E-15	9.53E-15	Cellular Processes	Transport and catabolism	ENSMUSG00000019699|ENSMUSG00000021477|ENSMUSG00000020366|ENSMUSG00000007659|ENSMUSG00000046709|ENSMUSG00000024830|ENSMUSG00000050732|ENSMUSG00000021948|ENSMUSG00000041417|ENSMUSG00000026289|ENSMUSG00000027602|ENSMUSG00000005469|ENSMUSG00000020115|ENSMUSG00000004936|ENSMUSG00000001729|ENSMUSG00000063065|ENSMUSG00000030161|ENSMUSG00000028698|ENSMUSG00000021109|ENSMUSG00000063358|ENSMUSG00000024122|…	Akt3;Ctsl;Mapk9;Bcl2l1;Mapk10;Rps6kb2;Vamp8;Prkcd;Pik3r1;Atg16l1;Map1lc3a;Prkaca;Tbk1;Map2k1;Akt1;Mapk3;Gabarapl1;Pik3r3;Hif1a;Mapk1;Pdpk1;Itpr1;Pik3cd;Nras;Rras;Hras;Bcl2;Ctsb;Pik3r2;Mapk8
34	mmu04360	Axon guidance	KEGG PATHWAY	34/ 593	182/ 15572	0.186813187	9.82E-15	1.74E-14	Organismal Systems	Development and regeneration	ENSMUSG00000024290|ENSMUSG00000027544|ENSMUSG00000022781|ENSMUSG00000034868|ENSMUSG00000045382|ENSMUSG00000018012|ENSMUSG00000057614|ENSMUSG00000041417|ENSMUSG00000032562|ENSMUSG00000050965|ENSMUSG00000000001|ENSMUSG00000030602|ENSMUSG00000031902|ENSMUSG00000033953|ENSMUSG00000029053|ENSMUSG00000022812|ENSMUSG00000024048|ENSMUSG00000063065|ENSMUSG00000028698|ENSMUSG00000025809|ENSMUSG00000034330|…	Rock1;Nfatc2;Pak2;Myl12b;Cxcr4;Rac3;Gnai1;Pik3r1;Gnai2;Prkca;Gnai3;Pak4;Nfatc3;Ppp3r1;Prkcz;Gsk3b;Myl12a;Mapk3;Pik3r3;Itgb1;Plcg2;Nck2;Mapk1;Pdpk1;Pik3cd;Nras;Rras;Pak1;Rac2;Hras;Ppp3ca;Pik3r2;Rhoa;Ppp3cb
30	mmu04261	Adrenergic signaling in cardiomyocytes	KEGG PATHWAY	30/ 593	148/ 15572	0.202702703	3.91E-14	6.86E-14	Organismal Systems	Circulatory system	ENSMUSG00000019699|ENSMUSG00000021536|ENSMUSG00000020431|ENSMUSG00000019370|ENSMUSG00000020573|ENSMUSG00000036438|ENSMUSG00000057614|ENSMUSG00000046207|ENSMUSG00000022220|ENSMUSG00000040061|ENSMUSG00000032562|ENSMUSG00000022610|ENSMUSG00000000001|ENSMUSG00000001175|ENSMUSG00000050965|ENSMUSG00000049044|ENSMUSG00000005469|ENSMUSG00000005580|ENSMUSG00000001729|ENSMUSG00000051177|ENSMUSG00000063065|…	Akt3;Adcy2;Adcy1;Calm3;Pik3cg;Calm2;Gnai1;Pik3r6;Adcy4;Plcb2;Gnai2;Mapk12;Gnai3;Calm1;Prkca;Rapgef4;Prkaca;Adcy9;Akt1;Plcb1;Mapk3;Calml3;Mapk1;Gnas;Plcb3;Pik3r5;Rapgef3;Bcl2;Adcy7;Gnaq
28	mmu04068	FoxO signaling pathway	KEGG PATHWAY	28/ 593	130/ 15572	0.215384615	5.61E-14	9.79E-14	Environmental Information Processing	Signal transduction	ENSMUSG00000019699|ENSMUSG00000020366|ENSMUSG00000063065|ENSMUSG00000031537|ENSMUSG00000041417|ENSMUSG00000007613|ENSMUSG00000002603|ENSMUSG00000032440|ENSMUSG00000004936|ENSMUSG00000001729|ENSMUSG00000046709|ENSMUSG00000030161|ENSMUSG00000028698|ENSMUSG00000000817|ENSMUSG00000063358|ENSMUSG00000024122|ENSMUSG00000039936|ENSMUSG00000025199|ENSMUSG00000027852|ENSMUSG00000025499|ENSMUSG00000004040|…	Akt3;Mapk9;Mapk3;Ikbkb;Pik3r1;Tgfbr1;Tgfb1;Tgfbr2;Map2k1;Akt1;Mapk10;Gabarapl1;Pik3r3;Fasl;Mapk1;Pdpk1;Pik3cd;Chuk;Nras;Hras;Stat3;Mapk12;Araf;Il7r;Tnfsf10;Pik3r2;Mapk8;Braf
26	mmu04066	HIF-1 signaling pathway	KEGG PATHWAY	26/ 593	112/ 15572	0.232142857	6.85E-14	1.19E-13	Environmental Information Processing	Signal transduction	ENSMUSG00000019699|ENSMUSG00000020009|ENSMUSG00000030339|ENSMUSG00000024830|ENSMUSG00000024927|ENSMUSG00000041417|ENSMUSG00000050965|ENSMUSG00000021109|ENSMUSG00000004936|ENSMUSG00000001729|ENSMUSG00000039005|ENSMUSG00000063065|ENSMUSG00000027947|ENSMUSG00000028698|ENSMUSG00000031834|ENSMUSG00000063358|ENSMUSG00000015340|ENSMUSG00000039936|ENSMUSG00000022797|ENSMUSG00000078816|ENSMUSG00000057329|…	Akt3;Ifngr1;Ltbr;Rps6kb2;Rela;Pik3r1;Prkca;Hif1a;Map2k1;Akt1;Tlr4;Mapk3;Il6ra;Pik3r3;Pik3r2;Mapk1;Cybb;Pik3cd;Tfrc;Prkcg;Bcl2;Stat3;Nfkb1;Plcg2;Prkcb;Serpine1
36	mmu05208	Chemical carcinogenesis - reactive oxygen species	KEGG PATHWAY	36/ 593	219/ 15572	0.164383562	9.65E-14	1.66E-13	Human Diseases	Cancer: overview	ENSMUSG00000019699|ENSMUSG00000020366|ENSMUSG00000046709|ENSMUSG00000019256|ENSMUSG00000008892|ENSMUSG00000020828|ENSMUSG00000006519|ENSMUSG00000024927|ENSMUSG00000031537|ENSMUSG00000021948|ENSMUSG00000041417|ENSMUSG00000022610|ENSMUSG00000027695|ENSMUSG00000021109|ENSMUSG00000021025|ENSMUSG00000001729|ENSMUSG00000063065|ENSMUSG00000028698|ENSMUSG00000026480|ENSMUSG00000024122|ENSMUSG00000020402|…	Akt3;Mapk9;Mapk10;Ahr;Vdac3;Pld2;Cyba;Rela;Ikbkb;Prkcd;Pik3r1;Mapk12;Pld1;Hif1a;Nfkbia;Akt1;Mapk3;Pik3r3;Ncf2;Pdpk1;Vdac1;Mapk1;Map2k1;Pik3cd;Map2k7;Map2k4;Chuk;Nras;Hras;Nfkb1;Araf;Map3k14;Ncf1;Pik3r2;Mapk8;Braf
19	mmu04923	Regulation of lipolysis in adipocytes	KEGG PATHWAY	19/ 593	57/ 15572	0.333333333	1.34E-13	2.29E-13	Organismal Systems	Endocrine system	ENSMUSG00000019699|ENSMUSG00000022220|ENSMUSG00000031834|ENSMUSG00000021536|ENSMUSG00000032562|ENSMUSG00000032487|ENSMUSG00000020431|ENSMUSG00000000001|ENSMUSG00000047250|ENSMUSG00000041417|ENSMUSG00000052920|ENSMUSG00000039936|ENSMUSG00000031659|ENSMUSG00000005469|ENSMUSG00000001729|ENSMUSG00000005580|ENSMUSG00000027523|ENSMUSG00000028698|ENSMUSG00000057614	Akt3;Adcy4;Pik3r2;Adcy2;Gnai2;Ptgs2;Adcy1;Gnai3;Ptgs1;Pik3r1;Prkg1;Pik3cd;Adcy7;Prkaca;Akt1;Adcy9;Gnas;Pik3r3;Gnai1
37	mmu04020	Calcium signaling pathway	KEGG PATHWAY	37/ 593	239/ 15572	0.154811715	2.95E-13	4.99E-13	Environmental Information Processing	Signal transduction	ENSMUSG00000008892|ENSMUSG00000021536|ENSMUSG00000020431|ENSMUSG00000019370|ENSMUSG00000028161|ENSMUSG00000045382|ENSMUSG00000036438|ENSMUSG00000063130|ENSMUSG00000022220|ENSMUSG00000030287|ENSMUSG00000040061|ENSMUSG00000001175|ENSMUSG00000042644|ENSMUSG00000050965|ENSMUSG00000048376|ENSMUSG00000005469|ENSMUSG00000005580|ENSMUSG00000033953|ENSMUSG00000051177|ENSMUSG00000049686|ENSMUSG00000029468|…	Vdac3;Adcy2;Adcy1;Calm3;Ppp3ca;Cxcr4;Calm2;Calml3;Adcy4;Itpr2;Plcb2;Calm1;Itpr3;Prkca;F2r;Prkaca;Adcy9;Ppp3r1;Plcb1;Orai1;P2rx7;Vdac1;Itpr1;Cd38;Gnas;Prkcg;Plcb3;Mylk2;Stim1;Ptk2b;Adcy7;Bdkrb2;Plcg2;Gnaq;Mylk3;Prkcb;Ppp3cb
54	mmu05022	Pathways of neurodegeneration - multiple diseases	KEGG PATHWAY	54/ 593	469/ 15572	0.115138593	3.16E-13	5.32E-13	Human Diseases	Neurodegenerative disease	ENSMUSG00000020366|ENSMUSG00000032487|ENSMUSG00000028163|ENSMUSG00000019370|ENSMUSG00000063065|ENSMUSG00000078816|ENSMUSG00000008892|ENSMUSG00000026864|ENSMUSG00000002948|ENSMUSG00000036438|ENSMUSG00000063130|ENSMUSG00000024927|ENSMUSG00000030287|ENSMUSG00000040061|ENSMUSG00000022610|ENSMUSG00000001175|ENSMUSG00000033953|ENSMUSG00000042644|ENSMUSG00000050965|ENSMUSG00000027602|ENSMUSG00000020115|…	Mapk9;Ptgs2;Nfkb1;Calm3;Mapk3;Prkcg;Vdac3;Hspa5;Map2k7;Calm2;Calml3;Rela;Itpr2;Plcb2;Mapk12;Calm1;Ppp3r1;Itpr3;Prkca;Map1lc3a;Tbk1;Map2k1;Tnf;Plcb1;Mapk10;Mfn2;Fasl;Mapk1;Vdac1;Cybb;Fadd;Itpr1;Mapk8;Il1a;Il1b;Casp3;Plcb3;Ager;Casp8;Nras;Csf1;Hras;Bcl2;Casp12;Ppp3ca;Araf;Fas;Bcl2l1;Map2k3;Gnaq;Gsk3b;Braf;Prkcb;Ppp3cb
22	mmu04727	GABAergic synapse	KEGG PATHWAY	22/ 593	88/ 15572	0.25	1.17E-12	1.95E-12	Organismal Systems	Nervous system	ENSMUSG00000032766|ENSMUSG00000021536|ENSMUSG00000020431|ENSMUSG00000057614|ENSMUSG00000068523|ENSMUSG00000022220|ENSMUSG00000071658|ENSMUSG00000032562|ENSMUSG00000000001|ENSMUSG00000050965|ENSMUSG00000005469|ENSMUSG00000005580|ENSMUSG00000048240|ENSMUSG00000030161|ENSMUSG00000032192|ENSMUSG00000078816|ENSMUSG00000036402|ENSMUSG00000029064|ENSMUSG00000038811|ENSMUSG00000031659|ENSMUSG00000043004|…	Gng11;Adcy2;Adcy1;Gnai1;Gng5;Adcy4;Gng3;Gnai2;Gnai3;Prkca;Prkaca;Adcy9;Gng7;Gabarapl1;Gnb5;Prkcg;Gng12;Gnb1;Gngt2;Adcy7;Gng2;Prkcb
20	mmu04918	Thyroid hormone synthesis	KEGG PATHWAY	20/ 593	74/ 15572	0.27027027	2.58E-12	4.28E-12	Organismal Systems	Endocrine system	ENSMUSG00000022220|ENSMUSG00000024960|ENSMUSG00000030287|ENSMUSG00000021536|ENSMUSG00000005580|ENSMUSG00000020431|ENSMUSG00000020368|ENSMUSG00000042644|ENSMUSG00000050965|ENSMUSG00000030102|ENSMUSG00000026864|ENSMUSG00000031659|ENSMUSG00000005469|ENSMUSG00000027523|ENSMUSG00000078816|ENSMUSG00000020048|ENSMUSG00000024639|ENSMUSG00000051177|ENSMUSG00000052889|ENSMUSG00000040061	Adcy4;Plcb3;Itpr2;Adcy2;Adcy9;Adcy1;Canx;Itpr3;Prkca;Itpr1;Hspa5;Adcy7;Prkaca;Gnas;Prkcg;Hsp90b1;Gnaq;Plcb1;Prkcb;Plcb2
23	mmu04925	Aldosterone synthesis and secretion	KEGG PATHWAY	23/ 593	103/ 15572	0.223300971	4.59E-12	7.57E-12	Organismal Systems	Endocrine system	ENSMUSG00000021536|ENSMUSG00000020431|ENSMUSG00000019370|ENSMUSG00000036438|ENSMUSG00000063130|ENSMUSG00000022220|ENSMUSG00000030287|ENSMUSG00000040061|ENSMUSG00000001175|ENSMUSG00000042644|ENSMUSG00000050965|ENSMUSG00000005469|ENSMUSG00000005580|ENSMUSG00000027523|ENSMUSG00000051177|ENSMUSG00000049686|ENSMUSG00000030102|ENSMUSG00000045038|ENSMUSG00000078816|ENSMUSG00000024960|ENSMUSG00000031659|…	Adcy2;Adcy1;Calm3;Calm2;Calml3;Adcy4;Itpr2;Plcb2;Calm1;Itpr3;Prkca;Prkaca;Adcy9;Gnas;Plcb1;Orai1;Itpr1;Prkce;Prkcg;Plcb3;Adcy7;Gnaq;Prkcb
19	mmu05211	Renal cell carcinoma	KEGG PATHWAY	19/ 593	68/ 15572	0.279411765	4.77E-12	7.80E-12	Human Diseases	Cancer: specific types	ENSMUSG00000019699|ENSMUSG00000063065|ENSMUSG00000027852|ENSMUSG00000041417|ENSMUSG00000030774|ENSMUSG00000025499|ENSMUSG00000021109|ENSMUSG00000030602|ENSMUSG00000063358|ENSMUSG00000022781|ENSMUSG00000001127|ENSMUSG00000039936|ENSMUSG00000031834|ENSMUSG00000004936|ENSMUSG00000001729|ENSMUSG00000052681|ENSMUSG00000002413|ENSMUSG00000002603|ENSMUSG00000028698	Akt3;Mapk3;Nras;Pik3r1;Pak1;Hras;Hif1a;Pak4;Mapk1;Pak2;Araf;Pik3cd;Pik3r2;Map2k1;Akt1;Rap1b;Braf;Tgfb1;Pik3r3
22	mmu04070	Phosphatidylinositol signaling system	KEGG PATHWAY	22/ 593	95/ 15572	0.231578947	6.18E-12	1.00E-11	Environmental Information Processing	Signal transduction	ENSMUSG00000019370|ENSMUSG00000036438|ENSMUSG00000028698|ENSMUSG00000030287|ENSMUSG00000041417|ENSMUSG00000026288|ENSMUSG00000001175|ENSMUSG00000042644|ENSMUSG00000050965|ENSMUSG00000051177|ENSMUSG00000063130|ENSMUSG00000034330|ENSMUSG00000030102|ENSMUSG00000039936|ENSMUSG00000078816|ENSMUSG00000024867|ENSMUSG00000024960|ENSMUSG00000040061|ENSMUSG00000028126|ENSMUSG00000031834|ENSMUSG00000052889|…	Calm3;Calm2;Pik3r3;Itpr2;Pik3r1;Inpp5d;Calm1;Itpr3;Prkca;Plcb1;Calml3;Plcg2;Itpr1;Pik3cd;Prkcg;Pip5k1b;Plcb3;Plcb2;Pip5k1a;Pik3r2;Prkcb;Inppl1
17	mmu05213	Endometrial cancer	KEGG PATHWAY	17/ 593	57/ 15572	0.298245614	2.01E-11	3.24E-11	Human Diseases	Cancer: specific types	ENSMUSG00000019699|ENSMUSG00000063065|ENSMUSG00000063063|ENSMUSG00000041417|ENSMUSG00000025499|ENSMUSG00000037815|ENSMUSG00000063358|ENSMUSG00000024122|ENSMUSG00000001127|ENSMUSG00000039936|ENSMUSG00000031834|ENSMUSG00000004936|ENSMUSG00000001729|ENSMUSG00000028698|ENSMUSG00000002413|ENSMUSG00000027852|ENSMUSG00000022812	Akt3;Mapk3;Ctnna2;Pik3r1;Hras;Ctnna1;Mapk1;Pdpk1;Araf;Pik3cd;Pik3r2;Map2k1;Akt1;Pik3r3;Braf;Nras;Gsk3b
21	mmu05222	Small cell lung cancer	KEGG PATHWAY	21/ 593	92/ 15572	0.22826087	2.52E-11	4.03E-11	Human Diseases	Cancer: specific types	ENSMUSG00000025199|ENSMUSG00000019699|ENSMUSG00000041417|ENSMUSG00000031537|ENSMUSG00000057367|ENSMUSG00000025809|ENSMUSG00000031834|ENSMUSG00000028163|ENSMUSG00000007659|ENSMUSG00000032487|ENSMUSG00000032000|ENSMUSG00000039936|ENSMUSG00000024927|ENSMUSG00000001729|ENSMUSG00000021025|ENSMUSG00000039656|ENSMUSG00000031628|ENSMUSG00000015533|ENSMUSG00000057329|ENSMUSG00000027111|ENSMUSG00000028698	Chuk;Akt3;Pik3r1;Ikbkb;Birc2;Itgb1;Pik3r2;Nfkb1;Bcl2l1;Ptgs2;Birc3;Pik3cd;Rela;Akt1;Nfkbia;Rxrb;Casp3;Itga2;Bcl2;Itga6;Pik3r3
12	mmu05310	Asthma	KEGG PATHWAY	12/ 593	25/ 15572	0.48	2.75E-11	4.39E-11	Human Diseases	Immune disease	ENSMUSG00000037649|ENSMUSG00000037548|ENSMUSG00000024334|ENSMUSG00000041538|ENSMUSG00000036594|ENSMUSG00000060586|ENSMUSG00000024401|ENSMUSG00000079547|ENSMUSG00000017652|ENSMUSG00000058715|ENSMUSG00000073421|ENSMUSG00000020676	H2-DMa;H2-DMb2;H2-Oa;H2-Ob;H2-Aa;H2-Eb1;Tnf;H2-DMb1;Cd40;Fcer1g;H2-Ab1;Ccl11
17	mmu04213	Longevity regulating pathway - multiple species	KEGG PATHWAY	17/ 593	61/ 15572	0.278688525	6.70E-11	1.06E-10	Organismal Systems	Aging	ENSMUSG00000019699|ENSMUSG00000022220|ENSMUSG00000027852|ENSMUSG00000041417|ENSMUSG00000020431|ENSMUSG00000090877|ENSMUSG00000031659|ENSMUSG00000024830|ENSMUSG00000025499|ENSMUSG00000039936|ENSMUSG00000005469|ENSMUSG00000031834|ENSMUSG00000005580|ENSMUSG00000001729|ENSMUSG00000028698|ENSMUSG00000091971|ENSMUSG00000021536	Akt3;Adcy4;Nras;Pik3r1;Adcy1;Hspa1b;Adcy7;Rps6kb2;Hras;Pik3cd;Prkaca;Pik3r2;Adcy9;Akt1;Pik3r3;Hspa1a;Adcy2
22	mmu04931	Insulin resistance	KEGG PATHWAY	22/ 593	107/ 15572	0.205607477	7.58E-11	1.19E-10	Human Diseases	Endocrine and metabolic disease	ENSMUSG00000019699|ENSMUSG00000020366|ENSMUSG00000024830|ENSMUSG00000029053|ENSMUSG00000024927|ENSMUSG00000031537|ENSMUSG00000021948|ENSMUSG00000041417|ENSMUSG00000021025|ENSMUSG00000024401|ENSMUSG00000022812|ENSMUSG00000046709|ENSMUSG00000028698|ENSMUSG00000024122|ENSMUSG00000039936|ENSMUSG00000045038|ENSMUSG00000001729|ENSMUSG00000004040|ENSMUSG00000028163|ENSMUSG00000031834|ENSMUSG00000021936|…	Akt3;Mapk9;Rps6kb2;Prkcz;Rela;Ikbkb;Prkcd;Pik3r1;Nfkbia;Tnf;Gsk3b;Mapk10;Pik3r3;Pdpk1;Pik3cd;Prkce;Akt1;Stat3;Nfkb1;Pik3r2;Mapk8;Prkcb
18	mmu04520	Adherens junction	KEGG PATHWAY	18/ 593	72/ 15572	0.25	1.34E-10	2.09E-10	Cellular Processes	Cellular community - eukaryotes	ENSMUSG00000028868|ENSMUSG00000007815|ENSMUSG00000063063|ENSMUSG00000033220|ENSMUSG00000062825|ENSMUSG00000031165|ENSMUSG00000037815|ENSMUSG00000032440|ENSMUSG00000063065|ENSMUSG00000063358|ENSMUSG00000004266|ENSMUSG00000007613|ENSMUSG00000021823|ENSMUSG00000019831|ENSMUSG00000029636|ENSMUSG00000034101|ENSMUSG00000018012|ENSMUSG00000101645	Wasf2;Rhoa;Ctnna2;Rac2;Actg1;Was;Ctnna1;Tgfbr2;Mapk3;Mapk1;Ptpn6;Tgfbr1;Vcl;Wasf1;Wasf3;Ctnnd1;Rac3;Gm28635
25	mmu05226	Gastric cancer	KEGG PATHWAY	25/ 593	146/ 15572	0.171232877	2.48E-10	3.86E-10	Human Diseases	Cancer: specific types	ENSMUSG00000019699|ENSMUSG00000024830|ENSMUSG00000039656|ENSMUSG00000041417|ENSMUSG00000001127|ENSMUSG00000002603|ENSMUSG00000032440|ENSMUSG00000004936|ENSMUSG00000001729|ENSMUSG00000042626|ENSMUSG00000022812|ENSMUSG00000063065|ENSMUSG00000063063|ENSMUSG00000028698|ENSMUSG00000037815|ENSMUSG00000063358|ENSMUSG00000039936|ENSMUSG00000027852|ENSMUSG00000025499|ENSMUSG00000057329|ENSMUSG00000007613|…	Akt3;Rps6kb2;Rxrb;Pik3r1;Araf;Tgfb1;Tgfbr2;Map2k1;Akt1;Shc1;Gsk3b;Mapk3;Ctnna2;Pik3r3;Ctnna1;Mapk1;Pik3cd;Nras;Hras;Bcl2;Tgfbr1;Shc2;Pik3r2;Braf;Shc4
27	mmu05225	Hepatocellular carcinoma	KEGG PATHWAY	27/ 593	170/ 15572	0.158823529	2.78E-10	4.29E-10	Human Diseases	Cancer: specific types	ENSMUSG00000019699|ENSMUSG00000007659|ENSMUSG00000024830|ENSMUSG00000041417|ENSMUSG00000001127|ENSMUSG00000002603|ENSMUSG00000032440|ENSMUSG00000050965|ENSMUSG00000004936|ENSMUSG00000001729|ENSMUSG00000042626|ENSMUSG00000022812|ENSMUSG00000063065|ENSMUSG00000028698|ENSMUSG00000034330|ENSMUSG00000063358|ENSMUSG00000062825|ENSMUSG00000039936|ENSMUSG00000078816|ENSMUSG00000027852|ENSMUSG00000025499|…	Akt3;Bcl2l1;Rps6kb2;Pik3r1;Araf;Tgfb1;Tgfbr2;Prkca;Map2k1;Akt1;Shc1;Gsk3b;Mapk3;Pik3r3;Plcg2;Mapk1;Actg1;Pik3cd;Prkcg;Nras;Hras;Tgfbr1;Shc2;Pik3r2;Braf;Prkcb;Shc4
18	mmu01524	Platinum drug resistance	KEGG PATHWAY	18/ 593	81/ 15572	0.222222222	1.07E-09	1.64E-09	Human Diseases	Drug resistance: antineoplastic	ENSMUSG00000019699|ENSMUSG00000063065|ENSMUSG00000041417|ENSMUSG00000000817|ENSMUSG00000057367|ENSMUSG00000057329|ENSMUSG00000007659|ENSMUSG00000063358|ENSMUSG00000024122|ENSMUSG00000031077|ENSMUSG00000026029|ENSMUSG00000032000|ENSMUSG00000039936|ENSMUSG00000031834|ENSMUSG00000001729|ENSMUSG00000031628|ENSMUSG00000024778|ENSMUSG00000028698	Akt3;Mapk3;Pik3r1;Fasl;Birc2;Bcl2;Bcl2l1;Mapk1;Pdpk1;Fadd;Casp8;Birc3;Pik3cd;Pik3r2;Akt1;Casp3;Fas;Pik3r3
24	mmu05224	Breast cancer	KEGG PATHWAY	24/ 593	145/ 15572	0.165517241	1.16E-09	1.77E-09	Human Diseases	Cancer: specific types	ENSMUSG00000019699|ENSMUSG00000026923|ENSMUSG00000024830|ENSMUSG00000005672|ENSMUSG00000041417|ENSMUSG00000025225|ENSMUSG00000004936|ENSMUSG00000001729|ENSMUSG00000042626|ENSMUSG00000022812|ENSMUSG00000063065|ENSMUSG00000028698|ENSMUSG00000063358|ENSMUSG00000039936|ENSMUSG00000038146|ENSMUSG00000027878|ENSMUSG00000027852|ENSMUSG00000025499|ENSMUSG00000001127|ENSMUSG00000020312|ENSMUSG00000031834|…	Akt3;Notch1;Rps6kb2;Kit;Pik3r1;Nfkb2;Map2k1;Akt1;Shc1;Gsk3b;Mapk3;Pik3r3;Mapk1;Pik3cd;Notch3;Notch2;Nras;Hras;Araf;Shc2;Pik3r2;Dll1;Braf;Shc4
14	mmu04930	Type II diabetes mellitus	KEGG PATHWAY	14/ 593	48/ 15572	0.291666667	1.69E-09	2.55E-09	Human Diseases	Endocrine and metabolic disease	ENSMUSG00000031537|ENSMUSG00000046709|ENSMUSG00000020366|ENSMUSG00000028698|ENSMUSG00000021948|ENSMUSG00000063065|ENSMUSG00000063358|ENSMUSG00000045038|ENSMUSG00000041417|ENSMUSG00000021936|ENSMUSG00000039936|ENSMUSG00000031834|ENSMUSG00000024401|ENSMUSG00000029053	Ikbkb;Mapk10;Mapk9;Pik3r3;Prkcd;Mapk3;Mapk1;Prkce;Pik3r1;Mapk8;Pik3cd;Pik3r2;Tnf;Prkcz
25	mmu04934	Cushing syndrome	KEGG PATHWAY	25/ 593	162/ 15572	0.154320988	2.37E-09	3.56E-09	Human Diseases	Endocrine and metabolic disease	ENSMUSG00000021536|ENSMUSG00000020431|ENSMUSG00000019256|ENSMUSG00000052681|ENSMUSG00000057614|ENSMUSG00000022220|ENSMUSG00000030287|ENSMUSG00000040061|ENSMUSG00000032562|ENSMUSG00000000001|ENSMUSG00000042644|ENSMUSG00000005469|ENSMUSG00000004936|ENSMUSG00000027523|ENSMUSG00000051177|ENSMUSG00000063065|ENSMUSG00000049686|ENSMUSG00000063358|ENSMUSG00000005580|ENSMUSG00000030102|ENSMUSG00000024960|…	Adcy2;Adcy1;Ahr;Rap1b;Gnai1;Adcy4;Itpr2;Plcb2;Gnai2;Gnai3;Itpr3;Prkaca;Map2k1;Gnas;Plcb1;Mapk3;Orai1;Mapk1;Adcy9;Itpr1;Plcb3;Adcy7;Gnaq;Gsk3b;Braf
23	mmu05017	Spinocerebellar ataxia	KEGG PATHWAY	23/ 593	139/ 15572	0.165467626	2.60E-09	3.88E-09	Human Diseases	Neurodegenerative disease	ENSMUSG00000019699|ENSMUSG00000020366|ENSMUSG00000008892|ENSMUSG00000030287|ENSMUSG00000041417|ENSMUSG00000042644|ENSMUSG00000050965|ENSMUSG00000001729|ENSMUSG00000051177|ENSMUSG00000046709|ENSMUSG00000028698|ENSMUSG00000020402|ENSMUSG00000030102|ENSMUSG00000039936|ENSMUSG00000078816|ENSMUSG00000024960|ENSMUSG00000040061|ENSMUSG00000039191|ENSMUSG00000031834|ENSMUSG00000021936|ENSMUSG00000024639|…	Akt3;Mapk9;Vdac3;Itpr2;Pik3r1;Itpr3;Prkca;Akt1;Plcb1;Mapk10;Pik3r3;Vdac1;Itpr1;Pik3cd;Prkcg;Plcb3;Plcb2;Rbpj;Pik3r2;Mapk8;Gnaq;Prkcb;Nfya
24	mmu04932	Non-alcoholic fatty liver disease	KEGG PATHWAY	24/ 593	154/ 15572	0.155844156	4.05E-09	6.02E-09	Human Diseases	Endocrine and metabolic disease	ENSMUSG00000019699|ENSMUSG00000020366|ENSMUSG00000024927|ENSMUSG00000031537|ENSMUSG00000041417|ENSMUSG00000022610|ENSMUSG00000002603|ENSMUSG00000001729|ENSMUSG00000022812|ENSMUSG00000046709|ENSMUSG00000027947|ENSMUSG00000028698|ENSMUSG00000000817|ENSMUSG00000057177|ENSMUSG00000039936|ENSMUSG00000024401|ENSMUSG00000027399|ENSMUSG00000027398|ENSMUSG00000031628|ENSMUSG00000026029|ENSMUSG00000028163|…	Akt3;Mapk9;Rela;Ikbkb;Pik3r1;Mapk12;Tgfb1;Akt1;Gsk3b;Mapk10;Il6ra;Pik3r3;Fasl;Gsk3a;Pik3cd;Tnf;Il1a;Il1b;Casp3;Casp8;Nfkb1;Pik3r2;Mapk8;Fas
16	mmu04920	Adipocytokine signaling pathway	KEGG PATHWAY	16/ 593	71/ 15572	0.225352113	7.32E-09	1.08E-08	Organismal Systems	Endocrine system	ENSMUSG00000019699|ENSMUSG00000031537|ENSMUSG00000046709|ENSMUSG00000020366|ENSMUSG00000021936|ENSMUSG00000028163|ENSMUSG00000001729|ENSMUSG00000024789|ENSMUSG00000024927|ENSMUSG00000030595|ENSMUSG00000039656|ENSMUSG00000021025|ENSMUSG00000024401|ENSMUSG00000025199|ENSMUSG00000004040|ENSMUSG00000023947	Akt3;Ikbkb;Mapk10;Mapk9;Mapk8;Nfkb1;Akt1;Jak2;Rela;Nfkbib;Rxrb;Nfkbia;Tnf;Chuk;Stat3;Nfkbie
19	mmu04922	Glucagon signaling pathway	KEGG PATHWAY	19/ 593	103/ 15572	0.184466019	1.00E-08	1.47E-08	Organismal Systems	Endocrine system	ENSMUSG00000019699|ENSMUSG00000030287|ENSMUSG00000063130|ENSMUSG00000021536|ENSMUSG00000040061|ENSMUSG00000019370|ENSMUSG00000001175|ENSMUSG00000001729|ENSMUSG00000042644|ENSMUSG00000030102|ENSMUSG00000028161|ENSMUSG00000005469|ENSMUSG00000027523|ENSMUSG00000033953|ENSMUSG00000036438|ENSMUSG00000024960|ENSMUSG00000024639|ENSMUSG00000021816|ENSMUSG00000051177	Akt3;Itpr2;Calml3;Adcy2;Plcb2;Calm3;Calm1;Akt1;Itpr3;Itpr1;Ppp3ca;Prkaca;Gnas;Ppp3r1;Calm2;Plcb3;Gnaq;Ppp3cb;Plcb1
20	mmu04114	Oocyte meiosis	KEGG PATHWAY	20/ 593	120/ 15572	0.166666667	2.51E-08	3.65E-08	Cellular Processes	Cell growth and death	ENSMUSG00000031659|ENSMUSG00000022220|ENSMUSG00000030287|ENSMUSG00000063130|ENSMUSG00000022610|ENSMUSG00000020431|ENSMUSG00000019370|ENSMUSG00000001175|ENSMUSG00000063065|ENSMUSG00000042644|ENSMUSG00000063358|ENSMUSG00000004936|ENSMUSG00000030102|ENSMUSG00000028161|ENSMUSG00000005469|ENSMUSG00000005580|ENSMUSG00000033953|ENSMUSG00000036438|ENSMUSG00000021816|ENSMUSG00000021536	Adcy7;Adcy4;Itpr2;Calml3;Mapk12;Adcy1;Calm3;Calm1;Mapk3;Itpr3;Mapk1;Map2k1;Itpr1;Ppp3ca;Prkaca;Adcy9;Ppp3r1;Calm2;Ppp3cb;Adcy2
19	mmu04972	Pancreatic secretion	KEGG PATHWAY	19/ 593	110/ 15572	0.172727273	3.08E-08	4.46E-08	Organismal Systems	Digestive system	ENSMUSG00000022220|ENSMUSG00000030287|ENSMUSG00000021536|ENSMUSG00000050965|ENSMUSG00000020431|ENSMUSG00000040061|ENSMUSG00000031659|ENSMUSG00000024639|ENSMUSG00000078816|ENSMUSG00000030102|ENSMUSG00000029084|ENSMUSG00000042644|ENSMUSG00000005580|ENSMUSG00000027523|ENSMUSG00000052681|ENSMUSG00000024960|ENSMUSG00000052889|ENSMUSG00000007815|ENSMUSG00000051177	Adcy4;Itpr2;Adcy2;Prkca;Adcy1;Plcb2;Adcy7;Gnaq;Prkcg;Itpr1;Cd38;Itpr3;Adcy9;Gnas;Rap1b;Plcb3;Prkcb;Rhoa;Plcb1
17	mmu04211	Longevity regulating pathway	KEGG PATHWAY	17/ 593	89/ 15572	0.191011236	3.50E-08	5.04E-08	Organismal Systems	Aging	ENSMUSG00000019699|ENSMUSG00000024927|ENSMUSG00000022220|ENSMUSG00000027852|ENSMUSG00000041417|ENSMUSG00000020431|ENSMUSG00000025499|ENSMUSG00000028163|ENSMUSG00000031659|ENSMUSG00000024830|ENSMUSG00000039936|ENSMUSG00000005469|ENSMUSG00000031834|ENSMUSG00000005580|ENSMUSG00000001729|ENSMUSG00000028698|ENSMUSG00000021536	Akt3;Rela;Adcy4;Nras;Pik3r1;Adcy1;Hras;Nfkb1;Adcy7;Rps6kb2;Pik3cd;Prkaca;Pik3r2;Adcy9;Akt1;Pik3r3;Adcy2
15	mmu04927	Cortisol synthesis and secretion	KEGG PATHWAY	15/ 593	72/ 15572	0.208333333	6.66E-08	9.53E-08	Organismal Systems	Endocrine system	ENSMUSG00000022220|ENSMUSG00000030287|ENSMUSG00000021536|ENSMUSG00000020431|ENSMUSG00000051177|ENSMUSG00000042644|ENSMUSG00000030102|ENSMUSG00000031659|ENSMUSG00000005469|ENSMUSG00000005580|ENSMUSG00000027523|ENSMUSG00000024639|ENSMUSG00000024960|ENSMUSG00000049686|ENSMUSG00000040061	Adcy4;Itpr2;Adcy2;Adcy1;Plcb1;Itpr3;Itpr1;Adcy7;Prkaca;Adcy9;Gnas;Gnaq;Plcb3;Orai1;Plcb2
17	mmu05414	Dilated cardiomyopathy	KEGG PATHWAY	17/ 593	93/ 15572	0.182795699	6.92E-08	9.84E-08	Human Diseases	Cardiovascular disease	ENSMUSG00000000555|ENSMUSG00000022220|ENSMUSG00000021536|ENSMUSG00000020431|ENSMUSG00000002603|ENSMUSG00000025809|ENSMUSG00000042284|ENSMUSG00000062825|ENSMUSG00000031659|ENSMUSG00000005469|ENSMUSG00000024401|ENSMUSG00000005580|ENSMUSG00000027523|ENSMUSG00000001281|ENSMUSG00000015533|ENSMUSG00000027111|ENSMUSG00000020689	Itga5;Adcy4;Adcy2;Adcy1;Tgfb1;Itgb1;Itga1;Actg1;Adcy7;Prkaca;Tnf;Adcy9;Gnas;Itgb7;Itga2;Itga6;Itgb3
22	mmu04150	mTOR signaling pathway	KEGG PATHWAY	22/ 593	155/ 15572	0.141935484	1.01E-07	1.43E-07	Environmental Information Processing	Signal transduction	ENSMUSG00000019699|ENSMUSG00000024830|ENSMUSG00000031537|ENSMUSG00000041417|ENSMUSG00000050965|ENSMUSG00000004936|ENSMUSG00000001729|ENSMUSG00000022812|ENSMUSG00000063065|ENSMUSG00000028698|ENSMUSG00000024122|ENSMUSG00000063358|ENSMUSG00000039936|ENSMUSG00000024401|ENSMUSG00000078816|ENSMUSG00000002413|ENSMUSG00000025199|ENSMUSG00000027852|ENSMUSG00000025499|ENSMUSG00000031834|ENSMUSG00000052889|…	Akt3;Rps6kb2;Ikbkb;Pik3r1;Prkca;Map2k1;Akt1;Gsk3b;Mapk3;Pik3r3;Pdpk1;Mapk1;Pik3cd;Tnf;Prkcg;Braf;Chuk;Nras;Hras;Pik3r2;Prkcb;Rhoa
16	mmu04911	Insulin secretion	KEGG PATHWAY	16/ 593	86/ 15572	0.186046512	1.30E-07	1.83E-07	Organismal Systems	Endocrine system	ENSMUSG00000022220|ENSMUSG00000021536|ENSMUSG00000050965|ENSMUSG00000020431|ENSMUSG00000040061|ENSMUSG00000049044|ENSMUSG00000042644|ENSMUSG00000078816|ENSMUSG00000031659|ENSMUSG00000005469|ENSMUSG00000005580|ENSMUSG00000027523|ENSMUSG00000024639|ENSMUSG00000024960|ENSMUSG00000052889|ENSMUSG00000051177	Adcy4;Adcy2;Prkca;Adcy1;Plcb2;Rapgef4;Itpr3;Prkcg;Adcy7;Prkaca;Adcy9;Gnas;Gnaq;Plcb3;Prkcb;Plcb1
14	mmu05230	Central carbon metabolism in cancer	KEGG PATHWAY	14/ 593	66/ 15572	0.212121212	1.44E-07	2.01E-07	Human Diseases	Cancer: overview	ENSMUSG00000019699|ENSMUSG00000063065|ENSMUSG00000027852|ENSMUSG00000041417|ENSMUSG00000042817|ENSMUSG00000025499|ENSMUSG00000031834|ENSMUSG00000063358|ENSMUSG00000039936|ENSMUSG00000021109|ENSMUSG00000004936|ENSMUSG00000001729|ENSMUSG00000005672|ENSMUSG00000028698	Akt3;Mapk3;Nras;Pik3r1;Flt3;Hras;Pik3r2;Mapk1;Pik3cd;Hif1a;Map2k1;Akt1;Kit;Pik3r3
10	mmu04215	Apoptosis - multiple species	KEGG PATHWAY	10/ 593	33/ 15572	0.303030303	2.49E-07	3.46E-07	Cellular Processes	Cell growth and death	ENSMUSG00000046709|ENSMUSG00000020366|ENSMUSG00000026029|ENSMUSG00000057367|ENSMUSG00000057329|ENSMUSG00000031077|ENSMUSG00000032000|ENSMUSG00000007659|ENSMUSG00000021936|ENSMUSG00000031628	Mapk10;Mapk9;Casp8;Birc2;Bcl2;Fadd;Birc3;Bcl2l1;Mapk8;Casp3
24	mmu05202	Transcriptional misregulation in cancer	KEGG PATHWAY	24/ 593	200/ 15572	0.12	6.54E-07	9.04E-07	Human Diseases	Cancer: overview	ENSMUSG00000042817|ENSMUSG00000056501|ENSMUSG00000039656|ENSMUSG00000017652|ENSMUSG00000001281|ENSMUSG00000024927|ENSMUSG00000043613|ENSMUSG00000032440|ENSMUSG00000024621|ENSMUSG00000031538|ENSMUSG00000068227|ENSMUSG00000030786|ENSMUSG00000015947|ENSMUSG00000022952|ENSMUSG00000021822|ENSMUSG00000022901|ENSMUSG00000055435|ENSMUSG00000015437|ENSMUSG00000016559|ENSMUSG00000057367|ENSMUSG00000028163|…	Flt3;Cebpb;Rxrb;Cd40;Itgb7;Rela;Mmp3;Tgfbr2;Csf1r;Plat;Il2rb;Itgam;Fcgr1;Runx1;Plau;Cd86;Maf;Gzmb;H3f3b;Birc2;Nfkb1;Cd14;Birc3;Bcl2l1
10	mmu04960	Aldosterone-regulated sodium reabsorption	KEGG PATHWAY	10/ 593	38/ 15572	0.263157895	1.07E-06	1.47E-06	Organismal Systems	Excretory system	ENSMUSG00000063065|ENSMUSG00000041417|ENSMUSG00000024122|ENSMUSG00000063358|ENSMUSG00000050965|ENSMUSG00000039936|ENSMUSG00000031834|ENSMUSG00000078816|ENSMUSG00000052889|ENSMUSG00000028698	Mapk3;Pik3r1;Pdpk1;Mapk1;Prkca;Pik3cd;Pik3r2;Prkcg;Prkcb;Pik3r3
13	mmu04137	Mitophagy - animal	KEGG PATHWAY	13/ 593	69/ 15572	0.188405797	1.69E-06	2.31E-06	Cellular Processes	Transport and catabolism	ENSMUSG00000024927|ENSMUSG00000046709|ENSMUSG00000020366|ENSMUSG00000027852|ENSMUSG00000029020|ENSMUSG00000007659|ENSMUSG00000025499|ENSMUSG00000020115|ENSMUSG00000030161|ENSMUSG00000027602|ENSMUSG00000021109|ENSMUSG00000021936|ENSMUSG00000038387	Rela;Mapk10;Mapk9;Nras;Mfn2;Bcl2l1;Hras;Tbk1;Gabarapl1;Map1lc3a;Hif1a;Mapk8;Rras
21	mmu04310	Wnt signaling pathway	KEGG PATHWAY	21/ 593	171/ 15572	0.122807018	2.24E-06	3.04E-06	Environmental Information Processing	Signal transduction	ENSMUSG00000046709|ENSMUSG00000020366|ENSMUSG00000040061|ENSMUSG00000050965|ENSMUSG00000033220|ENSMUSG00000052889|ENSMUSG00000022812|ENSMUSG00000027544|ENSMUSG00000028161|ENSMUSG00000007815|ENSMUSG00000031902|ENSMUSG00000018012|ENSMUSG00000005469|ENSMUSG00000021936|ENSMUSG00000078816|ENSMUSG00000033953|ENSMUSG00000024960|ENSMUSG00000024912|ENSMUSG00000033016|ENSMUSG00000021816|ENSMUSG00000051177	Mapk10;Mapk9;Plcb2;Prkca;Rac2;Prkcb;Gsk3b;Nfatc2;Ppp3ca;Rhoa;Nfatc3;Rac3;Prkaca;Mapk8;Prkcg;Ppp3r1;Plcb3;Fosl1;Nfatc1;Ppp3cb;Plcb1
13	mmu05218	Melanoma	KEGG PATHWAY	13/ 593	71/ 15572	0.183098592	2.37E-06	3.20E-06	Human Diseases	Cancer: specific types	ENSMUSG00000019699|ENSMUSG00000063065|ENSMUSG00000027852|ENSMUSG00000041417|ENSMUSG00000025499|ENSMUSG00000063358|ENSMUSG00000001127|ENSMUSG00000039936|ENSMUSG00000031834|ENSMUSG00000004936|ENSMUSG00000001729|ENSMUSG00000002413|ENSMUSG00000028698	Akt3;Mapk3;Nras;Pik3r1;Hras;Mapk1;Araf;Pik3cd;Pik3r2;Map2k1;Akt1;Braf;Pik3r3
12	mmu04961	Endocrine and other factor-regulated calcium reabsorption	KEGG PATHWAY	12/ 593	61/ 15572	0.196721311	2.63E-06	3.53E-06	Organismal Systems	Excretory system	ENSMUSG00000033335|ENSMUSG00000040061|ENSMUSG00000078816|ENSMUSG00000050965|ENSMUSG00000021070|ENSMUSG00000005469|ENSMUSG00000005580|ENSMUSG00000027523|ENSMUSG00000024639|ENSMUSG00000024960|ENSMUSG00000052889|ENSMUSG00000051177	Dnm2;Plcb2;Prkcg;Prkca;Bdkrb2;Prkaca;Adcy9;Gnas;Gnaq;Plcb3;Prkcb;Plcb1
10	mmu04973	Carbohydrate digestion and absorption	KEGG PATHWAY	10/ 593	46/ 15572	0.217391304	7.02E-06	9.37E-06	Organismal Systems	Digestive system	ENSMUSG00000019699|ENSMUSG00000028698|ENSMUSG00000040061|ENSMUSG00000041417|ENSMUSG00000039936|ENSMUSG00000031834|ENSMUSG00000001729|ENSMUSG00000024960|ENSMUSG00000052889|ENSMUSG00000051177	Akt3;Pik3r3;Plcb2;Pik3r1;Pik3cd;Pik3r2;Akt1;Plcb3;Prkcb;Plcb1
12	mmu05031	Amphetamine addiction	KEGG PATHWAY	12/ 593	68/ 15572	0.176470588	8.61E-06	1.14E-05	Human Diseases	Substance dependence	ENSMUSG00000063130|ENSMUSG00000019370|ENSMUSG00000001175|ENSMUSG00000028161|ENSMUSG00000050965|ENSMUSG00000005469|ENSMUSG00000027523|ENSMUSG00000078816|ENSMUSG00000033953|ENSMUSG00000036438|ENSMUSG00000052889|ENSMUSG00000021816	Calml3;Calm3;Calm1;Ppp3ca;Prkca;Prkaca;Gnas;Prkcg;Ppp3r1;Calm2;Prkcb;Ppp3cb
17	mmu04550	Signaling pathways regulating pluripotency of stem cells	KEGG PATHWAY	17/ 593	139/ 15572	0.122302158	2.16E-05	2.85E-05	Cellular Processes	Cellular community - eukaryotes	ENSMUSG00000019699|ENSMUSG00000063065|ENSMUSG00000027852|ENSMUSG00000041417|ENSMUSG00000022610|ENSMUSG00000025499|ENSMUSG00000004040|ENSMUSG00000063358|ENSMUSG00000031805|ENSMUSG00000024789|ENSMUSG00000039936|ENSMUSG00000031834|ENSMUSG00000004936|ENSMUSG00000001729|ENSMUSG00000028698|ENSMUSG00000022812|ENSMUSG00000021756	Akt3;Mapk3;Nras;Pik3r1;Mapk12;Hras;Stat3;Mapk1;Jak3;Jak2;Pik3cd;Pik3r2;Map2k1;Akt1;Pik3r3;Gsk3b;Il6st
11	mmu04913	Ovarian steroidogenesis	KEGG PATHWAY	11/ 593	63/ 15572	0.174603175	2.26E-05	2.97E-05	Organismal Systems	Endocrine system	ENSMUSG00000056220|ENSMUSG00000022220|ENSMUSG00000021536|ENSMUSG00000020431|ENSMUSG00000031659|ENSMUSG00000032487|ENSMUSG00000025701|ENSMUSG00000005469|ENSMUSG00000005580|ENSMUSG00000027523|ENSMUSG00000098488	Pla2g4a;Adcy4;Adcy2;Adcy1;Adcy7;Ptgs2;Alox5;Prkaca;Adcy9;Gnas;Pla2g4b
12	mmu04512	ECM-receptor interaction	KEGG PATHWAY	12/ 593	86/ 15572	0.139534884	9.69E-05	0.000126575	Environmental Information Processing	Signaling molecules and interaction	ENSMUSG00000000555|ENSMUSG00000005087|ENSMUSG00000025809|ENSMUSG00000001930|ENSMUSG00000029661|ENSMUSG00000029304|ENSMUSG00000042284|ENSMUSG00000001281|ENSMUSG00000015533|ENSMUSG00000001506|ENSMUSG00000027111|ENSMUSG00000020689	Itga5;Cd44;Itgb1;Vwf;Col1a2;Spp1;Itga1;Itgb7;Itga2;Col1a1;Itga6;Itgb3
8	mmu05219	Bladder cancer	KEGG PATHWAY	8/ 593	41/ 15572	0.195121951	0.000132515	0.000172125	Human Diseases	Cancer: specific types	ENSMUSG00000063065|ENSMUSG00000027852|ENSMUSG00000001127|ENSMUSG00000025499|ENSMUSG00000063358|ENSMUSG00000031740|ENSMUSG00000004936|ENSMUSG00000002413	Mapk3;Nras;Araf;Hras;Mapk1;Mmp2;Map2k1;Braf
10	mmu00562	Inositol phosphate metabolism	KEGG PATHWAY	10/ 593	70/ 15572	0.142857143	0.000300617	0.000388364	Metabolism	Carbohydrate metabolism	ENSMUSG00000040061|ENSMUSG00000026288|ENSMUSG00000020573|ENSMUSG00000028126|ENSMUSG00000039936|ENSMUSG00000034330|ENSMUSG00000024867|ENSMUSG00000024960|ENSMUSG00000032737|ENSMUSG00000051177	Plcb2;Inpp5d;Pik3cg;Pip5k1a;Pik3cd;Plcg2;Pip5k1b;Plcb3;Inppl1;Plcb1
8	mmu00565	Ether lipid metabolism	KEGG PATHWAY	8/ 593	48/ 15572	0.166666667	0.00041407	0.000532058	Metabolism	Lipid metabolism	ENSMUSG00000056220|ENSMUSG00000021759|ENSMUSG00000027695|ENSMUSG00000052151|ENSMUSG00000020828|ENSMUSG00000028517|ENSMUSG00000042632|ENSMUSG00000098488	Pla2g4a;Plpp1;Pld1;Plpp2;Pld2;Plpp3;Pla2g6;Pla2g4b
7	mmu05216	Thyroid cancer	KEGG PATHWAY	7/ 593	37/ 15572	0.189189189	0.000426243	0.00054477	Human Diseases	Cancer: specific types	ENSMUSG00000063065|ENSMUSG00000027852|ENSMUSG00000025499|ENSMUSG00000063358|ENSMUSG00000004936|ENSMUSG00000039656|ENSMUSG00000002413	Mapk3;Nras;Hras;Mapk1;Map2k1;Rxrb;Braf
10	mmu05412	Arrhythmogenic right ventricular cardiomyopathy	KEGG PATHWAY	10/ 593	76/ 15572	0.131578947	0.000589788	0.000749784	Human Diseases	Cardiovascular disease	ENSMUSG00000000555|ENSMUSG00000063063|ENSMUSG00000037815|ENSMUSG00000042284|ENSMUSG00000062825|ENSMUSG00000001281|ENSMUSG00000015533|ENSMUSG00000025809|ENSMUSG00000027111|ENSMUSG00000020689	Itga5;Ctnna2;Ctnna1;Itga1;Actg1;Itgb7;Itga2;Itgb1;Itga6;Itgb3
6	mmu01523	Antifolate resistance	KEGG PATHWAY	6/ 593	29/ 15572	0.206896552	0.000667786	0.000844449	Human Diseases	Drug resistance: antineoplastic	ENSMUSG00000024927|ENSMUSG00000031537|ENSMUSG00000024401|ENSMUSG00000028163|ENSMUSG00000027398|ENSMUSG00000025199	Rela;Ikbkb;Tnf;Nfkb1;Il1b;Chuk
21	mmu05012	Parkinson disease	KEGG PATHWAY	21/ 593	261/ 15572	0.08045977	0.001046096	0.001315878	Human Diseases	Neurodegenerative disease	ENSMUSG00000046709|ENSMUSG00000020366|ENSMUSG00000030287|ENSMUSG00000063130|ENSMUSG00000032562|ENSMUSG00000007659|ENSMUSG00000019370|ENSMUSG00000000001|ENSMUSG00000001175|ENSMUSG00000020402|ENSMUSG00000029020|ENSMUSG00000030102|ENSMUSG00000008892|ENSMUSG00000026864|ENSMUSG00000042644|ENSMUSG00000005469|ENSMUSG00000021936|ENSMUSG00000027523|ENSMUSG00000036438|ENSMUSG00000031628|ENSMUSG00000057614	Mapk10;Mapk9;Itpr2;Calml3;Gnai2;Bcl2l1;Calm3;Gnai3;Calm1;Vdac1;Mfn2;Itpr1;Vdac3;Hspa5;Itpr3;Prkaca;Mapk8;Gnas;Calm2;Casp3;Gnai1
7	mmu05030	Cocaine addiction	KEGG PATHWAY	7/ 593	48/ 15572	0.145833333	0.002123911	0.002657669	Human Diseases	Substance dependence	ENSMUSG00000024927|ENSMUSG00000032562|ENSMUSG00000000001|ENSMUSG00000028163|ENSMUSG00000005469|ENSMUSG00000027523|ENSMUSG00000057614	Rela;Gnai2;Gnai3;Nfkb1;Prkaca;Gnas;Gnai1
10	mmu05410	Hypertrophic cardiomyopathy	KEGG PATHWAY	10/ 593	90/ 15572	0.111111111	0.002199407	0.002737804	Human Diseases	Cardiovascular disease	ENSMUSG00000000555|ENSMUSG00000002603|ENSMUSG00000025809|ENSMUSG00000042284|ENSMUSG00000062825|ENSMUSG00000024401|ENSMUSG00000001281|ENSMUSG00000015533|ENSMUSG00000027111|ENSMUSG00000020689	Itga5;Tgfb1;Itgb1;Itga1;Actg1;Tnf;Itgb7;Itga2;Itga6;Itgb3
5	mmu04744	Phototransduction	KEGG PATHWAY	5/ 593	26/ 15572	0.192307692	0.002664416	0.003299458	Organismal Systems	Sensory system	ENSMUSG00000019370|ENSMUSG00000001175|ENSMUSG00000036438|ENSMUSG00000029064|ENSMUSG00000063130	Calm3;Calm1;Calm2;Gnb1;Calml3
14	mmu04141	Protein processing in endoplasmic reticulum	KEGG PATHWAY	14/ 593	169/ 15572	0.082840237	0.005272302	0.006495258	Genetic Information Processing	Folding, sorting and degradation	ENSMUSG00000046709|ENSMUSG00000020366|ENSMUSG00000090877|ENSMUSG00000057329|ENSMUSG00000025887|ENSMUSG00000020368|ENSMUSG00000021936|ENSMUSG00000020048|ENSMUSG00000027248|ENSMUSG00000003814|ENSMUSG00000002948|ENSMUSG00000026864|ENSMUSG00000023944|ENSMUSG00000091971	Mapk10;Mapk9;Hspa1b;Bcl2;Casp12;Canx;Mapk8;Hsp90b1;Pdia3;Calr;Map2k7;Hspa5;Hsp90ab1;Hspa1a
5	mmu03020	RNA polymerase	KEGG PATHWAY	5/ 593	31/ 15572	0.161290323	0.005885913	0.007214017	Genetic Information Processing	Transcription	ENSMUSG00000021018|ENSMUSG00000025280|ENSMUSG00000000776|ENSMUSG00000004667|ENSMUSG00000038628	Polr2h;Polr3a;Polr3d;Polr2e;Polr3k
13	mmu04390	Hippo signaling pathway	KEGG PATHWAY	13/ 593	155/ 15572	0.083870968	0.006358057	0.007752937	Environmental Information Processing	Signal transduction	ENSMUSG00000063063|ENSMUSG00000007613|ENSMUSG00000057367|ENSMUSG00000037643|ENSMUSG00000037815|ENSMUSG00000032440|ENSMUSG00000000290|ENSMUSG00000062825|ENSMUSG00000032000|ENSMUSG00000002603|ENSMUSG00000022812|ENSMUSG00000037411|ENSMUSG00000029053	Ctnna2;Tgfbr1;Birc2;Prkci;Ctnna1;Tgfbr2;Itgb2;Actg1;Birc3;Tgfb1;Gsk3b;Serpine1;Prkcz
7	mmu04330	Notch signaling pathway	KEGG PATHWAY	7/ 593	60/ 15572	0.116666667	0.007533766	0.00913995	Environmental Information Processing	Signal transduction	ENSMUSG00000027878|ENSMUSG00000026923|ENSMUSG00000039191|ENSMUSG00000031925|ENSMUSG00000061143|ENSMUSG00000014773|ENSMUSG00000038146	Notch2;Notch1;Rbpj;Maml2;Maml3;Dll1;Notch3
9	mmu04350	TGF-beta signaling pathway	KEGG PATHWAY	9/ 593	95/ 15572	0.094736842	0.010175168	0.012282147	Environmental Information Processing	Signal transduction	ENSMUSG00000063065|ENSMUSG00000024290|ENSMUSG00000024830|ENSMUSG00000002603|ENSMUSG00000032440|ENSMUSG00000063358|ENSMUSG00000007613|ENSMUSG00000024401|ENSMUSG00000007815	Mapk3;Rock1;Rps6kb2;Tgfb1;Tgfbr2;Mapk1;Tgfbr1;Tnf;Rhoa
6	mmu04340	Hedgehog signaling pathway	KEGG PATHWAY	6/ 593	57/ 15572	0.105263158	0.020842951	0.025032488	Environmental Information Processing	Signal transduction	ENSMUSG00000057329|ENSMUSG00000024858|ENSMUSG00000005469|ENSMUSG00000042249|ENSMUSG00000060216|ENSMUSG00000022812	Bcl2;Grk2;Prkaca;Grk3;Arrb2;Gsk3b
8	mmu00564	Glycerophospholipid metabolism	KEGG PATHWAY	8/ 593	98/ 15572	0.081632653	0.03327567	0.039764425	Metabolism	Lipid metabolism	ENSMUSG00000056220|ENSMUSG00000021759|ENSMUSG00000027695|ENSMUSG00000052151|ENSMUSG00000020828|ENSMUSG00000028517|ENSMUSG00000042632|ENSMUSG00000098488	Pla2g4a;Plpp1;Pld1;Plpp2;Pld2;Plpp3;Pla2g6;Pla2g4b
7	mmu00590	Arachidonic acid metabolism	KEGG PATHWAY	7/ 593	85/ 15572	0.082352941	0.043094663	0.051241912	Metabolism	Lipid metabolism	ENSMUSG00000056220|ENSMUSG00000025701|ENSMUSG00000032487|ENSMUSG00000047250|ENSMUSG00000029925|ENSMUSG00000042632|ENSMUSG00000098488	Pla2g4a;Alox5;Ptgs2;Ptgs1;Tbxas1;Pla2g6;Pla2g4b
9	mmu04152	AMPK signaling pathway	KEGG PATHWAY	9/ 593	123/ 15572	0.073170732	0.045332335	0.053635782	Environmental Information Processing	Signal transduction	ENSMUSG00000019699|ENSMUSG00000041417|ENSMUSG00000024122|ENSMUSG00000024830|ENSMUSG00000039936|ENSMUSG00000031834|ENSMUSG00000040028|ENSMUSG00000001729|ENSMUSG00000028698	Akt3;Pik3r1;Pdpk1;Rps6kb2;Pik3cd;Pik3r2;Elavl1;Akt1;Pik3r3
14	mmu04714	Thermogenesis	KEGG PATHWAY	14/ 593	224/ 15572	0.0625	0.047905937	0.056401571	Organismal Systems	Environmental adaptation	ENSMUSG00000022220|ENSMUSG00000027852|ENSMUSG00000021536|ENSMUSG00000024830|ENSMUSG00000020431|ENSMUSG00000025499|ENSMUSG00000022610|ENSMUSG00000031659|ENSMUSG00000062825|ENSMUSG00000052920|ENSMUSG00000005469|ENSMUSG00000018932|ENSMUSG00000005580|ENSMUSG00000027523	Adcy4;Nras;Adcy2;Rps6kb2;Adcy1;Hras;Mapk12;Adcy7;Actg1;Prkg1;Prkaca;Map2k3;Adcy9;Gnas
6	mmu04115	p53 signaling pathway	KEGG PATHWAY	6/ 593	71/ 15572	0.084507042	0.053032481	0.062131191	Cellular Processes	Cell growth and death	ENSMUSG00000026029|ENSMUSG00000037411|ENSMUSG00000007659|ENSMUSG00000031628|ENSMUSG00000057329|ENSMUSG00000024778	Casp8;Serpine1;Bcl2l1;Casp3;Bcl2;Fas
7	mmu04742	Taste transduction	KEGG PATHWAY	7/ 593	92/ 15572	0.076086957	0.061251547	0.07141034	Organismal Systems	Sensory system	ENSMUSG00000027765|ENSMUSG00000022220|ENSMUSG00000040061|ENSMUSG00000042644|ENSMUSG00000005469|ENSMUSG00000024960|ENSMUSG00000051177	P2ry1;Adcy4;Plcb2;Itpr3;Prkaca;Plcb3;Plcb1
4	mmu04216	Ferroptosis	KEGG PATHWAY	4/ 593	40/ 15572	0.1	0.06464252	0.074997875	Cellular Processes	Cell growth and death	ENSMUSG00000008892|ENSMUSG00000027602|ENSMUSG00000022797|ENSMUSG00000015340	Vdac3;Map1lc3a;Tfrc;Cybb
3	mmu00592	alpha-Linolenic acid metabolism	KEGG PATHWAY	3/ 593	25/ 15572	0.12	0.067932492	0.078434133	Metabolism	Lipid metabolism	ENSMUSG00000056220|ENSMUSG00000042632|ENSMUSG00000098488	Pla2g4a;Pla2g6;Pla2g4b
7	mmu04976	Bile secretion	KEGG PATHWAY	7/ 593	98/ 15572	0.071428571	0.080044979	0.09197476	Organismal Systems	Digestive system	ENSMUSG00000022220|ENSMUSG00000021536|ENSMUSG00000020431|ENSMUSG00000031659|ENSMUSG00000005469|ENSMUSG00000005580|ENSMUSG00000027523	Adcy4;Adcy2;Adcy1;Adcy7;Prkaca;Adcy9;Gnas
15	mmu05016	Huntington disease	KEGG PATHWAY	15/ 593	299/ 15572	0.050167224	0.169334435	0.193640813	Human Diseases	Neurodegenerative disease	ENSMUSG00000046709|ENSMUSG00000008892|ENSMUSG00000026029|ENSMUSG00000021018|ENSMUSG00000040061|ENSMUSG00000020402|ENSMUSG00000030102|ENSMUSG00000020366|ENSMUSG00000004667|ENSMUSG00000021936|ENSMUSG00000002948|ENSMUSG00000031628|ENSMUSG00000024960|ENSMUSG00000024639|ENSMUSG00000051177	Mapk10;Vdac3;Casp8;Polr2h;Plcb2;Vdac1;Itpr1;Mapk9;Polr2e;Mapk8;Map2k7;Casp3;Plcb3;Gnaq;Plcb1
3	mmu04975	Fat digestion and absorption	KEGG PATHWAY	3/ 593	43/ 15572	0.069767442	0.224334519	0.255314048	Organismal Systems	Digestive system	ENSMUSG00000028517|ENSMUSG00000021759|ENSMUSG00000052151	Plpp3;Plpp1;Plpp2
17	mmu05014	Amyotrophic lateral sclerosis	KEGG PATHWAY	17/ 593	364/ 15572	0.046703297	0.226444419	0.256493916	Human Diseases	Neurodegenerative disease	ENSMUSG00000025888|ENSMUSG00000033953|ENSMUSG00000022610|ENSMUSG00000020115|ENSMUSG00000057329|ENSMUSG00000007659|ENSMUSG00000025887|ENSMUSG00000042644|ENSMUSG00000062825|ENSMUSG00000026864|ENSMUSG00000020402|ENSMUSG00000018932|ENSMUSG00000024401|ENSMUSG00000031628|ENSMUSG00000028161|ENSMUSG00000021816|ENSMUSG00000027602	Casp1;Ppp3r1;Mapk12;Tbk1;Bcl2;Bcl2l1;Casp12;Itpr3;Actg1;Hspa5;Vdac1;Map2k3;Tnf;Casp3;Ppp3ca;Ppp3cb;Map1lc3a
3	mmu04962	Vasopressin-regulated water reabsorption	KEGG PATHWAY	3/ 593	44/ 15572	0.068181818	0.234494801	0.264359705	Organismal Systems	Excretory system	ENSMUSG00000005580|ENSMUSG00000027523|ENSMUSG00000005469	Adcy9;Gnas;Prkaca
7	mmu00230	Purine metabolism	KEGG PATHWAY	7/ 593	133/ 15572	0.052631579	0.243990138	0.273772972	Metabolism	Nucleotide metabolism	ENSMUSG00000022220|ENSMUSG00000021536|ENSMUSG00000033910|ENSMUSG00000020431|ENSMUSG00000031659|ENSMUSG00000028005|ENSMUSG00000005580	Adcy4;Adcy2;Gucy1a1;Adcy1;Adcy7;Gucy1b1;Adcy9
3	mmu00591	Linoleic acid metabolism	KEGG PATHWAY	3/ 593	50/ 15572	0.06	0.296772361	0.331442029	Metabolism	Lipid metabolism	ENSMUSG00000056220|ENSMUSG00000042632|ENSMUSG00000098488	Pla2g4a;Pla2g6;Pla2g4b
3	mmu00600	Sphingolipid metabolism	KEGG PATHWAY	3/ 593	53/ 15572	0.056603774	0.328331135	0.364982052	Metabolism	Lipid metabolism	ENSMUSG00000028517|ENSMUSG00000021759|ENSMUSG00000052151	Plpp3;Plpp1;Plpp2
2	mmu04136	Autophagy - other	KEGG PATHWAY	2/ 593	31/ 15572	0.064516129	0.331615556	0.366926471	Cellular Processes	Transport and catabolism	ENSMUSG00000026289|ENSMUSG00000030161	Atg16l1;Gabarapl1
2	mmu04130	SNARE interactions in vesicular transport	KEGG PATHWAY	2/ 593	31/ 15572	0.064516129	0.331615556	0.366926471	Genetic Information Processing	Folding, sorting and degradation	ENSMUSG00000027287|ENSMUSG00000050732	Snap23;Vamp8
3	mmu03250	Viral life cycle - HIV-1	KEGG PATHWAY	3/ 593	58/ 15572	0.051724138	0.380772359	0.417452265	Genetic Information Processing	Information processing in viruses	ENSMUSG00000045382|ENSMUSG00000079227|ENSMUSG00000023274	Cxcr4;Ccr5;Cd4
2	mmu04614	Renin-angiotensin system	KEGG PATHWAY	2/ 593	36/ 15572	0.055555556	0.400718734	0.437314053	Organismal Systems	Endocrine system	ENSMUSG00000039062|ENSMUSG00000027820	Anpep;Mme
3	mmu00561	Glycerolipid metabolism	KEGG PATHWAY	3/ 593	62/ 15572	0.048387097	0.422081731	0.458534244	Metabolism	Lipid metabolism	ENSMUSG00000028517|ENSMUSG00000021759|ENSMUSG00000052151	Plpp3;Plpp1;Plpp2
2	mmu03050	Proteasome	KEGG PATHWAY	2/ 593	45/ 15572	0.044444444	0.515570245	0.557562392	Genetic Information Processing	Folding, sorting and degradation	ENSMUSG00000022216|ENSMUSG00000079197	Psme1;Psme2
2	mmu04979	Cholesterol metabolism	KEGG PATHWAY	2/ 593	50/ 15572	0.04	0.572785406	0.613882117	Organismal Systems	Digestive system	ENSMUSG00000008892|ENSMUSG00000020402	Vdac3;Vdac1
4	mmu04974	Protein digestion and absorption	KEGG PATHWAY	4/ 593	105/ 15572	0.038095238	0.570683507	0.614384496	Organismal Systems	Digestive system	ENSMUSG00000001506|ENSMUSG00000027820|ENSMUSG00000026043|ENSMUSG00000029661	Col1a1;Mme;Col3a1;Col1a2
2	mmu02010	ABC transporters	KEGG PATHWAY	2/ 593	51/ 15572	0.039215686	0.583622298	0.622704149	Environmental Information Processing	Membrane transport	ENSMUSG00000037321|ENSMUSG00000024339	Tap1;Tap2
1	mmu04392	Hippo signaling pathway - multiple species	KEGG PATHWAY	1/ 593	27/ 15572	0.037037037	0.649773097	0.690203423	Environmental Information Processing	Signal transduction	ENSMUSG00000030774	Pak1
1	mmu03060	Protein export	KEGG PATHWAY	1/ 593	28/ 15572	0.035714286	0.663133313	0.701278149	Genetic Information Processing	Folding, sorting and degradation	ENSMUSG00000026864	Hspa5
4	mmu04142	Lysosome	KEGG PATHWAY	4/ 593	133/ 15572	0.030075188	0.75062527	0.790305901	Cellular Processes	Transport and catabolism	ENSMUSG00000021477|ENSMUSG00000021190|ENSMUSG00000021939|ENSMUSG00000038642	Ctsl;Lgmn;Ctsb;Ctss
1	mmu00760	Nicotinate and nicotinamide metabolism	KEGG PATHWAY	1/ 593	41/ 15572	0.024390244	0.796872613	0.835318222	Metabolism	Metabolism of cofactors and vitamins	ENSMUSG00000029084	Cd38
4	mmu04120	Ubiquitin mediated proteolysis	KEGG PATHWAY	4/ 593	144/ 15572	0.027777778	0.803230568	0.838306139	Genetic Information Processing	Folding, sorting and degradation	ENSMUSG00000057367|ENSMUSG00000022637|ENSMUSG00000032000|ENSMUSG00000021754	Birc2;Cblb;Birc3;Map3k1
2	mmu03320	PPAR signaling pathway	KEGG PATHWAY	2/ 593	89/ 15572	0.02247191	0.857950765	0.891522752	Organismal Systems	Endocrine system	ENSMUSG00000039656|ENSMUSG00000024122	Rxrb;Pdpk1
1	mmu04978	Mineral absorption	KEGG PATHWAY	1/ 593	53/ 15572	0.018867925	0.872704924	0.902928471	Organismal Systems	Digestive system	ENSMUSG00000027365	Trpm7
1	mmu05217	Basal cell carcinoma	KEGG PATHWAY	1/ 593	63/ 15572	0.015873016	0.913789811	0.941361056	Human Diseases	Cancer: specific types	ENSMUSG00000022812	Gsk3b
10	mmu04080	Neuroactive ligand-receptor interaction	KEGG PATHWAY	10/ 593	380/ 15572	0.026315789	0.917876105	0.941512399	Environmental Information Processing	Signaling molecules and interaction	ENSMUSG00000027765|ENSMUSG00000029468|ENSMUSG00000024164|ENSMUSG00000060459|ENSMUSG00000021070|ENSMUSG00000049130|ENSMUSG00000048376|ENSMUSG00000026874|ENSMUSG00000040552|ENSMUSG00000022875	P2ry1;P2rx7;C3;Kng2;Bdkrb2;C5ar1;F2r;Hc;C3ar1;Kng1
1	mmu00480	Glutathione metabolism	KEGG PATHWAY	1/ 593	71/ 15572	0.014084507	0.936893217	0.956912303	Metabolism	Metabolism of other amino acids	ENSMUSG00000039062	Anpep
1	mmu04721	Synaptic vesicle cycle	KEGG PATHWAY	1/ 593	74/ 15572	0.013513514	0.943862677	0.959928424	Organismal Systems	Nervous system	ENSMUSG00000033335	Dnm2
1	mmu05204	Chemical carcinogenesis - DNA adducts	KEGG PATHWAY	1/ 593	81/ 15572	0.012345679	0.957280855	0.965359175	Human Diseases	Cancer: overview	ENSMUSG00000032487	Ptgs2
2	mmu04110	Cell cycle	KEGG PATHWAY	2/ 593	125/ 15572	0.016	0.954173222	0.966302543	Cellular Processes	Cell growth and death	ENSMUSG00000002603|ENSMUSG00000022812	Tgfb1;Gsk3b
2	mmu03040	Spliceosome	KEGG PATHWAY	2/ 593	132/ 15572	0.015151515	0.963519182	0.967567581	Genetic Information Processing	Transcription	ENSMUSG00000090877|ENSMUSG00000091971	Hspa1b;Hspa1a
11	mmu04740	Olfactory transduction	KEGG PATHWAY	11/ 593	1108/ 15572	0.009927798	0.999999999	0.999999999	Organismal Systems	Sensory system	ENSMUSG00000048240|ENSMUSG00000063130|ENSMUSG00000019370|ENSMUSG00000001175|ENSMUSG00000024858|ENSMUSG00000052920|ENSMUSG00000005469|ENSMUSG00000042249|ENSMUSG00000036438|ENSMUSG00000060216|ENSMUSG00000029064	Gng7;Calml3;Calm3;Calm1;Grk2;Prkg1;Prkaca;Grk3;Calm2;Arrb2;Gnb1
